# Supplementary material for: 5-Carb­oxy-2,4-dihy­droxy­anilinium chloride
Source: Acta Crystallogr Sect E Struct Rep Online. 2010 Aug 21;66(Pt 9):o2372. doi: 10.1107/S1600536810033337 (PMC3007849; doi:10.1107/S1600536810033337)
Supplement: Supplementary file 1 [file e-66-o2372-sup1.cif]

##############################################################################
###                                                                        ###
###        Electronic paper (Acta Crystallographica Section E)             ###
###                                                                        ###
##############################################################################
#                                                                            #
# This CIF contains the data in a paper accepted for publication in Acta     #
# Crystallographica Section E. It conforms to the requirements of Notes      #
# for Authors for Section E, and has been peer reviewed under the auspices   #
# of the IUCr Commission on Journals.                                        #
#                                                                            #
# Full details of the Crystallographic Information File format               #
# are given in the paper "The Crystallographic Information File (CIF):       #
# a New Standard Archive File for Crystallography" by S. R. Hall, F. H.      #
# Allen and I. D. Brown [Acta Cryst. (1991), A47, 655-685].                  #
#                                                                            #
# The current version of the core CIF dictionary is obtainable from          #
# ftp://ftp.iucr.org/pub/cif_core.dic. The current version number is 2.4.    #
#                                                                            #
# Software is freely available for graphical display of the structure(s) in  #
# this CIF.  For information consult the CIF home page http://www.iucr.org/  #
# cif/home.html                                                              #
#                                                                            #
# This file may be used for bona fide research purposes within the           #
# scientific community so long as proper attribution is given to the journal # 
# article from which it was obtained.                                        #
#                                                                            #
##############################################################################
                                             
data_global
_audit_creation_method     ?
_journal_date_recd_electronic     2010-08-15
_journal_date_accepted     2010-08-18
_journal_name_full     'Acta Crystallographica, Section E'
_journal_year     2010
_journal_volume     66
_journal_issue      9
_journal_page_first     o2372
_journal_page_last     o2372
_journal_paper_category     QO
_journal_coeditor_code     SI2289
_publ_contact_author
;
Muhammad Nawaz Tahir
University of Sargodha
Department of Physics
Sargodha
Pakistan
;
_publ_contact_author_email     'dmntahir_uos@yahoo.com'
_publ_contact_author_fax     '0092 48 32 22 121'
_publ_contact_author_phone     '0092 48 92 30 914'
_publ_section_title
;
5-Carboxy-2,4-dihydroxyanilinium chloride
;
loop_
    _publ_author_name
    _publ_author_address
    'Syeda Sohaila Naz'
;
Institute of Chemical Sciences
University of Peshawar
Peshawar
Pakistan
;
    'Nazar Ul Islam'
;
Institute of Chemical Sciences
University of Peshawar
Peshawar
Pakistan
;
    'Tahir, M. Nawaz'
;
Department of Physics
University of Sargodha
Sargodha
Pakistan
;
data_I
_audit_creation_method     SHELXL-97
_chemical_name_systematic
;
5-Carboxy-2,4-dihydroxyanilinium chloride
;
_chemical_name_common     ?
_chemical_formula_moiety     'C7 H8 N O4 +, Cl -'
_chemical_formula_sum     'C7 H8 Cl N O4'
_chemical_formula_iupac     'C7 H8 N O4 +, Cl -'
_chemical_formula_weight     205.59
_symmetry_cell_setting     monoclinic
_symmetry_space_group_name_H-M     'P 21/n'
_symmetry_space_group_name_Hall     '-P 2yn'
loop_
    _symmetry_equiv_pos_site_id
    _symmetry_equiv_pos_as_xyz
    1 x,y,z
    2 1/2-x,1/2+y,1/2-z
    3 -x,-y,-z
    4 1/2+x,1/2-y,1/2+z
_cell_length_a     5.0667(3)
_cell_length_b     28.4071(13)
_cell_length_c     6.3966(3)
_cell_angle_alpha     90
_cell_angle_beta     97.649(3)
_cell_angle_gamma     90
_cell_volume     912.47(8)
_cell_formula_units_Z     4
_cell_measurement_reflns_used     1108
_cell_measurement_theta_min     2.87
_cell_measurement_theta_max     25.24
_cell_measurement_temperature     296(2)
_exptl_crystal_description     prism
_exptl_crystal_colour     'light green'
_exptl_crystal_size_max     0.28
_exptl_crystal_size_mid     0.18
_exptl_crystal_size_min     0.16
_exptl_crystal_density_diffrn     1.497
_exptl_crystal_density_meas     ?
_exptl_crystal_density_method     'not measured'
_exptl_crystal_F_000     424
_exptl_absorpt_coefficient_mu     0.400
_exptl_absorpt_correction_type     multi-scan
_exptl_absorpt_process_details     '(SADABS; Bruker, 2005)'
_exptl_absorpt_correction_T_min     0.926
_exptl_absorpt_correction_T_max     0.935
_exptl_special_details
;
;
_diffrn_ambient_temperature     296(2)
_diffrn_radiation_type     MoK\a
_diffrn_radiation_wavelength     0.71073
_diffrn_radiation_source     'fine-focus sealed tube'
_diffrn_radiation_monochromator     graphite
_diffrn_measurement_device_type     'Bruker Kappa APEXII CCD'
_diffrn_measurement_method     \w
_diffrn_detector_area_resol_mean     8.10
_diffrn_reflns_number     7094
_diffrn_reflns_av_R_equivalents     0.0517
_diffrn_reflns_av_sigmaI/netI     0.0519
_diffrn_reflns_theta_min     2.87
_diffrn_reflns_theta_max     25.24
_diffrn_reflns_theta_full     25.24
_diffrn_measured_fraction_theta_max     0.991
_diffrn_measured_fraction_theta_full     0.991
_diffrn_reflns_limit_h_min     -5
_diffrn_reflns_limit_h_max     6
_diffrn_reflns_limit_k_min     -34
_diffrn_reflns_limit_k_max     32
_diffrn_reflns_limit_l_min     -7
_diffrn_reflns_limit_l_max     7
_diffrn_standards_number     0
_diffrn_standards_interval_count     ?
_diffrn_standards_interval_time     ?
_diffrn_standards_decay_%     ?
_refine_special_details
;
Refinement of <i>F</i>^2^ against ALL reflections. The weighted <i>R</i>-factor
<i>wR</i> and goodness of fit <i>S</i> are based on <i>F</i>^2^, conventional
<i>R</i>-factors <i>R</i> are based on <i>F</i>, with <i>F</i> set to zero for
negative <i>F</i>^2^. The threshold expression of <i>F</i>^2^ >
\s(<i>F</i>^2^) is used only for calculating <i>R</i>-factors(gt) <i>etc</i>.
and is not relevant to the choice of reflections for refinement.
<i>R</i>-factors based on <i>F</i>^2^ are statistically about twice as large
as those based on <i>F</i>, and <i>R</i>- factors based on ALL data will be
even larger.
;
_reflns_number_total     1635
_reflns_number_gt     1108
_reflns_threshold_expression     I>2\s(I)
_refine_ls_structure_factor_coef     Fsqd
_refine_ls_matrix_type     full
_refine_ls_R_factor_all     0.0799
_refine_ls_R_factor_gt     0.0438
_refine_ls_wR_factor_gt     0.0863
_refine_ls_wR_factor_ref     0.0977
_refine_ls_goodness_of_fit_ref     1.011
_refine_ls_restrained_S_all     1.011
_refine_ls_number_reflns     1635
_refine_ls_number_parameters     128
_refine_ls_number_restraints     0
_refine_ls_hydrogen_treatment     mixed
_refine_ls_weighting_scheme     calc
_refine_ls_weighting_details
              'w=1/[\s^2^(Fo^2^)+(0.0360P)^2^+0.4226P] where P=(Fo^2^+2Fc^2^)/3'
_atom_sites_solution_hydrogens     geom
_atom_sites_solution_primary     direct
_atom_sites_solution_secondary     difmap
_refine_ls_shift/su_max     0.000
_refine_ls_shift/su_mean     0.000
_refine_diff_density_max     0.231
_refine_diff_density_min     -0.215
loop_
    _atom_type_symbol
    _atom_type_description
    _atom_type_scat_dispersion_real
    _atom_type_scat_dispersion_imag
    _atom_type_scat_source
    'C' 'C' 0.0033 0.0016
                         'International Tables Vol C Tables 4.2.6.8 and 6.1.1.4'
    'H' 'H' 0.0000 0.0000
                         'International Tables Vol C Tables 4.2.6.8 and 6.1.1.4'
    'N' 'N' 0.0061 0.0033
                         'International Tables Vol C Tables 4.2.6.8 and 6.1.1.4'
    'O' 'O' 0.0106 0.0060
                         'International Tables Vol C Tables 4.2.6.8 and 6.1.1.4'
    'Cl' 'Cl' 0.1484 0.1585
                         'International Tables Vol C Tables 4.2.6.8 and 6.1.1.4'
_computing_data_collection     'APEX2 (Bruker, 2009)'
_computing_cell_refinement     'SAINT (Bruker, 2009)'
_computing_data_reduction     'SAINT (Bruker, 2009)'
_computing_structure_solution     'SHELXS97 (Sheldrick, 2008)'
_computing_structure_refinement     'SHELXL97 (Sheldrick, 2008)'
_computing_molecular_graphics
                  'ORTEP-3 for Windows (Farrugia, 1997) and PLATON (Spek, 2009)'
_computing_publication_material
                                'WinGX (Farrugia, 1999) and PLATON (Spek, 2009)'
loop_
    _atom_site_type_symbol
    _atom_site_label
    _atom_site_fract_x
    _atom_site_fract_y
    _atom_site_fract_z
    _atom_site_U_iso_or_equiv
    _atom_site_thermal_displace_type
    _atom_site_calc_flag
    _atom_site_refinement_flags
    _atom_site_occupancy
    O O1 0.8567(5) 0.05383(8) -0.1244(4) 0.0527(8) Uani . . 1.000
    O O2 0.7828(4) 0.01248(8) 0.1583(3) 0.0553(8) Uani . . 1.000
    O O3 0.4286(5) 0.04378(8) 0.3905(4) 0.0620(10) Uani . . 1.000
    O O4 0.0113(4) 0.18833(7) 0.1726(3) 0.0498(8) Uani . . 1.000
    N N1 0.2950(5) 0.19898(8) -0.1420(4) 0.0404(8) Uani . . 1.000
    C C1 0.7367(6) 0.04694(11) 0.0429(5) 0.0420(11) Uani . . 1.000
    C C2 0.5471(5) 0.08321(10) 0.0823(4) 0.0373(10) Uani . . 1.000
    C C3 0.4020(6) 0.08012(10) 0.2540(5) 0.0404(10) Uani . . 1.000
    C C4 0.2197(6) 0.11460(10) 0.2882(5) 0.0415(11) Uani . . 1.000
    C C5 0.1841(6) 0.15295(10) 0.1561(4) 0.0366(10) Uani . . 1.000
    C C6 0.3332(6) 0.15690(10) -0.0114(4) 0.0343(9) Uani . . 1.000
    C C7 0.5084(6) 0.12258(10) -0.0495(4) 0.0376(10) Uani . . 1.000
    Cl Cl1 0.75184(16) 0.19834(3) 0.56278(12) 0.0476(3) Uani . . 1.000
    H H1 0.974(7) 0.0328(12) -0.131(5) 0.0632 Uiso . . 1.000
    H H1A 0.13993 0.19710 -0.22519 0.0485 Uiso . . 1.000
    H H1B 0.42649 0.20130 -0.22080 0.0485 Uiso . . 1.000
    H H1C 0.29515 0.22425 -0.05970 0.0485 Uiso . . 1.000
    H H3 0.543(7) 0.0264(13) 0.342(5) 0.0743 Uiso . . 1.000
    H H4 0.12136 0.11186 0.40041 0.0498 Uiso . . 1.000
    H H4A -0.063(6) 0.1874(11) 0.284(5) 0.0597 Uiso . . 1.000
    H H7 0.60291 0.12534 -0.16402 0.0451 Uiso . . 1.000
loop_
    _atom_site_aniso_label
    _atom_site_aniso_U_11
    _atom_site_aniso_U_22
    _atom_site_aniso_U_33
    _atom_site_aniso_U_12
    _atom_site_aniso_U_13
    _atom_site_aniso_U_23
    O1 0.0541(15) 0.0463(15) 0.0613(14) 0.0190(11) 0.0212(13) 0.0073(11)
    O2 0.0518(14) 0.0443(14) 0.0728(15) 0.0160(12) 0.0189(12) 0.0144(12)
    O3 0.0706(18) 0.0536(16) 0.0664(16) 0.0192(13) 0.0267(14) 0.0218(13)
    O4 0.0599(15) 0.0434(14) 0.0525(13) 0.0153(12) 0.0311(12) 0.0053(10)
    N1 0.0393(14) 0.0373(15) 0.0483(14) 0.0049(12) 0.0195(12) 0.0009(12)
    C1 0.0349(18) 0.0375(18) 0.0538(19) 0.0028(15) 0.0067(16) 0.0026(16)
    C2 0.0321(16) 0.0322(17) 0.0480(18) 0.0030(14) 0.0073(14) 0.0010(14)
    C3 0.0410(18) 0.0357(18) 0.0453(18) 0.0028(15) 0.0085(15) 0.0084(14)
    C4 0.0448(19) 0.0414(19) 0.0415(17) -0.0006(16) 0.0179(15) 0.0034(15)
    C5 0.0361(18) 0.0348(18) 0.0406(16) -0.0005(14) 0.0116(14) -0.0047(14)
    C6 0.0343(16) 0.0297(17) 0.0409(16) 0.0009(13) 0.0125(14) 0.0028(13)
    C7 0.0346(17) 0.0381(18) 0.0417(16) 0.0014(14) 0.0115(14) -0.0018(14)
    Cl1 0.0500(5) 0.0494(5) 0.0480(4) 0.0043(4) 0.0240(4) 0.0048(4)
_geom_special_details
;
Bond distances, angles <i>etc</i>. have been calculated using the rounded
fractional coordinates. All su's are estimated from the variances of the
(full) variance-covariance matrix. The cell e.s.d.'s are taken into account in
the estimation of distances, angles and torsion angles
;
loop_
    _geom_bond_atom_site_label_1
    _geom_bond_atom_site_label_2
    _geom_bond_site_symmetry_1
    _geom_bond_site_symmetry_2
    _geom_bond_distance
    _geom_bond_publ_flag
    O1 C1 . . 1.314(4) no
    O2 C1 . . 1.230(4) no
    O3 C3 . . 1.347(4) no
    O4 C5 . . 1.346(4) no
    O1 H1 . . 0.85(3) no
    O3 H3 . . 0.85(4) no
    O4 H4A . . 0.85(3) no
    N1 C6 . . 1.456(4) no
    N1 H1A . . 0.8900 no
    N1 H1B . . 0.8900 no
    N1 H1C . . 0.8900 no
    C1 C2 . . 1.453(4) no
    C2 C7 . . 1.399(4) no
    C2 C3 . . 1.403(4) no
    C3 C4 . . 1.384(4) no
    C4 C5 . . 1.376(4) no
    C5 C6 . . 1.395(4) no
    C6 C7 . . 1.362(4) no
    C4 H4 . . 0.9300 no
    C7 H7 . . 0.9300 no
loop_
    _geom_contact_atom_site_label_1
    _geom_contact_atom_site_label_2
    _geom_contact_distance
    _geom_contact_site_symmetry_1
    _geom_contact_site_symmetry_2
    _geom_contact_publ_flag
    Cl1 N1 3.176(3) . 1_556 no
    Cl1 N1 3.124(3) . 1_656 no
    Cl1 C7 3.622(3) . 1_556 no
    Cl1 O4 2.985(2) . 1_655 no
    Cl1 N1 3.217(2) . 4_555 no
    Cl1 H4A 2.15(3) . 1_655 no
    Cl1 H1A 2.2400 . 1_656 no
    Cl1 H1B 2.2900 . 1_556 no
    Cl1 H1C 2.3500 . 4_555 no
    Cl1 H7 2.8800 . 1_556 no
    O1 O2 2.653(3) . 3_755 no
    O2 O3 2.632(3) . . no
    O2 C1 3.245(4) . 3_655 no
    O2 O1 2.653(3) . 3_755 no
    O2 C1 3.357(4) . 3_755 no
    O3 O3 2.899(3) . 3_656 no
    O3 O2 2.632(3) . . no
    O4 N1 2.642(3) . . no
    O4 Cl1 2.985(2) . 1_455 no
    O4 C7 3.322(4) . 1_455 no
    O1 H7 2.4000 . . no
    O2 H3 1.84(3) . . no
    O2 H1 1.81(3) . 3_755 no
    O3 H3 2.62(3) . 3_656 no
    O4 H1C 2.4300 . . no
    O4 H1A 2.7200 . . no
    N1 Cl1 3.176(3) . 1_554 no
    N1 Cl1 3.124(3) . 1_454 no
    N1 O4 2.642(3) . . no
    N1 Cl1 3.217(2) . 4_454 no
    C1 C3 3.587(4) . 1_655 no
    C1 C1 3.580(4) . 3_655 no
    C1 O2 3.245(4) . 3_655 no
    C1 O2 3.357(4) . 3_755 no
    C1 C4 3.335(4) . 1_655 no
    C2 C4 3.598(4) . 1_655 no
    C3 C1 3.587(4) . 1_455 no
    C4 C2 3.598(4) . 1_455 no
    C4 C1 3.335(4) . 1_455 no
    C7 O4 3.322(4) . 1_655 no
    C7 Cl1 3.622(3) . 1_554 no
    C1 H1 2.72(3) . 3_755 no
    C1 H3 2.34(3) . . no
    H1 O2 1.81(3) . 3_755 no
    H1 C1 2.72(3) . 3_755 no
    H1 H1 2.50(5) . 3_755 no
    H1A Cl1 2.2400 . 1_454 no
    H1A O4 2.7200 . . no
    H1B H7 2.3500 . . no
    H1B Cl1 2.2900 . 1_554 no
    H1C O4 2.4300 . . no
    H1C Cl1 2.3500 . 4_454 no
    H3 C1 2.34(3) . . no
    H3 O2 1.84(3) . . no
    H3 H3 2.60(5) . 3_656 no
    H3 O3 2.62(3) . 3_656 no
    H4 H4A 2.4200 . . no
    H4A H4 2.4200 . . no
    H4A Cl1 2.15(3) . 1_455 no
    H7 Cl1 2.8800 . 1_554 no
    H7 O1 2.4000 . . no
    H7 H1B 2.3500 . . no
loop_
    _geom_angle_atom_site_label_1
    _geom_angle_atom_site_label_2
    _geom_angle_atom_site_label_3
    _geom_angle_site_symmetry_1
    _geom_angle_site_symmetry_2
    _geom_angle_site_symmetry_3
    _geom_angle
    _geom_angle_publ_flag
    C1 O1 H1 . . . 110(2) no
    C3 O3 H3 . . . 103(2) no
    C5 O4 H4A . . . 114(2) no
    C6 N1 H1C . . . 109.00 no
    H1A N1 H1B . . . 109.00 no
    C6 N1 H1A . . . 109.00 no
    C6 N1 H1B . . . 109.00 no
    H1B N1 H1C . . . 109.00 no
    H1A N1 H1C . . . 109.00 no
    O1 C1 C2 . . . 115.1(3) no
    O1 C1 O2 . . . 122.4(3) no
    O2 C1 C2 . . . 122.5(3) no
    C1 C2 C7 . . . 120.4(2) no
    C3 C2 C7 . . . 118.4(3) no
    C1 C2 C3 . . . 121.2(3) no
    O3 C3 C4 . . . 116.8(3) no
    C2 C3 C4 . . . 120.7(3) no
    O3 C3 C2 . . . 122.5(3) no
    C3 C4 C5 . . . 120.0(3) no
    C4 C5 C6 . . . 119.7(3) no
    O4 C5 C6 . . . 115.1(2) no
    O4 C5 C4 . . . 125.2(3) no
    N1 C6 C5 . . . 117.5(3) no
    N1 C6 C7 . . . 121.7(2) no
    C5 C6 C7 . . . 120.8(3) no
    C2 C7 C6 . . . 120.5(3) no
    C3 C4 H4 . . . 120.00 no
    C5 C4 H4 . . . 120.00 no
    C2 C7 H7 . . . 120.00 no
    C6 C7 H7 . . . 120.00 no
loop_
    _geom_torsion_atom_site_label_1
    _geom_torsion_atom_site_label_2
    _geom_torsion_atom_site_label_3
    _geom_torsion_atom_site_label_4
    _geom_torsion_site_symmetry_1
    _geom_torsion_site_symmetry_2
    _geom_torsion_site_symmetry_3
    _geom_torsion_site_symmetry_4
    _geom_torsion
    _geom_torsion_publ_flag
    O1 C1 C2 C3 . . . . 179.2(3) no
    O1 C1 C2 C7 . . . . -1.8(4) no
    O2 C1 C2 C3 . . . . -1.2(5) no
    O2 C1 C2 C7 . . . . 177.8(3) no
    C1 C2 C3 O3 . . . . -0.2(4) no
    C1 C2 C3 C4 . . . . -179.2(3) no
    C7 C2 C3 O3 . . . . -179.2(3) no
    C7 C2 C3 C4 . . . . 1.8(4) no
    C1 C2 C7 C6 . . . . -179.2(3) no
    C3 C2 C7 C6 . . . . -0.2(4) no
    O3 C3 C4 C5 . . . . 179.4(3) no
    C2 C3 C4 C5 . . . . -1.6(5) no
    C3 C4 C5 O4 . . . . 179.3(3) no
    C3 C4 C5 C6 . . . . -0.2(4) no
    O4 C5 C6 N1 . . . . 2.6(4) no
    O4 C5 C6 C7 . . . . -177.7(3) no
    C4 C5 C6 N1 . . . . -177.8(3) no
    C4 C5 C6 C7 . . . . 1.9(4) no
    N1 C6 C7 C2 . . . . 178.0(3) no
    C5 C6 C7 C2 . . . . -1.7(4) no
loop_
    _geom_hbond_atom_site_label_D
    _geom_hbond_atom_site_label_H
    _geom_hbond_atom_site_label_A
    _geom_hbond_site_symmetry_A
    _geom_hbond_distance_DH
    _geom_hbond_distance_HA
    _geom_hbond_distance_DA
    _geom_hbond_angle_DHA
    _geom_hbond_publ_flag
    O1 H1 O2 3_755 0.85(3) 1.81(3) 2.653(3) 177(4) yes
    N1 H1A Cl1 1_454 0.89 2.24 3.124(3) 176 yes
    N1 H1B Cl1 1_554 0.89 2.29 3.176(3) 173 yes
    N1 H1C Cl1 4_454 0.89 2.35 3.217(2) 163 yes
    O3 H3 O2 . 0.85(4) 1.84(3) 2.632(3) 154(3) yes
    O4 H4A Cl1 1_455 0.85(3) 2.15(3) 2.985(2) 170(3) yes
