# Supplementary material for: 5-Carb­oxy-2,4-dihy­droxy­anilinium chloride
Source: Acta Crystallogr Sect E Struct Rep Online. 2010 Aug 21;66(Pt 9):o2372. doi: 10.1107/S1600536810033337 (PMC3007849; doi:10.1107/S1600536810033337)
Supplement: Supplementary file 2 [file e-66-o2372-Isup2.hkl]

#
# h,k,l, Fc-squared, Fo-squared, sigma(Fo-squared) and status flag
#
data_I
_shelx_title ' 5A2N_0m in P2(1)/n'
_shelx_refln_list_code          4
_shelx_F_calc_maximum      115.60
_exptl_crystal_F_000       424.00
_reflns_d_resolution_high  0.8333
 
loop_
 _symmetry_equiv_pos_as_xyz
 'x, y, z'
 '-x+1/2, y+1/2, -z+1/2'
 '-x, -y, -z'
 'x-1/2, -y-1/2, z-1/2'
 
_cell_length_a     5.0667
_cell_length_b    28.4071
_cell_length_c     6.3966
_cell_angle_alpha  90.000
_cell_angle_beta   97.649
_cell_angle_gamma  90.000
 
_shelx_F_squared_multiplier     1.000
 
loop_
 _refln_index_h
 _refln_index_k
 _refln_index_l
 _refln_F_squared_calc
 _refln_F_squared_meas
 _refln_F_squared_sigma
 _refln_observed_status
   2   0   0     2973.06     2938.48     32.97 o
   4   0   0      972.18      997.18     28.89 o
   6   0   0       17.19      -18.07     15.86 o
   1   1   0     1366.65     1341.77     11.08 o
   2   1   0      245.93      244.58      7.03 o
   3   1   0      457.72      472.57     12.72 o
   4   1   0       34.23       15.09      7.35 o
   5   1   0       24.46       25.38     11.15 o
   6   1   0        6.88       -9.93     11.65 o
   1   2   0      198.13      155.91      4.33 o
   2   2   0      551.45      503.56      9.84 o
   3   2   0      138.12      125.24      9.91 o
   4   2   0      245.98      245.56     12.33 o
   5   2   0      128.52      148.01     12.93 o
   6   2   0        0.58        2.20     12.04 o
   1   3   0      152.31      151.46      4.01 o
   2   3   0      282.85      293.47      8.11 o
   3   3   0      365.78      356.59     11.48 o
   4   3   0       36.01       35.50      6.72 o
   5   3   0        8.10        8.04      7.15 o
   6   3   0       65.17       60.28     16.57 o
   0   4   0       93.43       84.54      3.37 o
   1   4   0      439.36      366.15      5.22 o
   2   4   0      829.27      808.17     10.98 o
   3   4   0       68.58       60.55      5.40 o
   4   4   0       25.02       21.19      5.19 o
   5   4   0      125.21      153.62     19.02 o
   1   5   0     2644.90     2655.50     16.53 o
   2   5   0     1447.03     1437.36     19.12 o
   3   5   0      553.09      571.52     13.23 o
   4   5   0        0.64       -1.06      4.20 o
   5   5   0        1.24        0.47      6.67 o
   0   6   0     2112.07     2125.44     17.82 o
   1   6   0     6899.13     7042.79     33.78 o
   2   6   0     1494.37     1556.58     16.23 o
   3   6   0     1908.79     1912.00     24.87 o
   4   6   0      170.94      180.52      9.57 o
   5   6   0       40.63       46.78      9.23 o
   1   7   0       84.00       89.89      3.74 o
   2   7   0     1315.34     1408.20     17.11 o
   3   7   0       79.53       96.93      7.17 o
   4   7   0       15.00       22.56      5.24 o
   5   7   0        4.38        5.48      7.04 o
   0   8   0    10488.43    10263.82     78.63 o
   1   8   0        3.64        8.58      2.45 o
   2   8   0       86.34       66.23      5.62 o
   3   8   0       11.48       17.77      4.67 o
   4   8   0       59.02       67.48     14.90 o
   5   8   0        5.12        2.41     10.16 o
   1   9   0       81.74       74.25      3.59 o
   2   9   0        0.46        1.70      2.76 o
   3   9   0       48.26       58.37      6.39 o
   4   9   0       55.26       78.33      8.03 o
   5   9   0        0.02        0.49      7.18 o
   0  10   0     1771.12     1820.36     20.52 o
   1  10   0       38.08       37.47      3.75 o
   2  10   0      588.65      518.32     10.91 o
   3  10   0        4.35        2.48      3.86 o
   4  10   0      783.48      787.89     18.53 o
   5  10   0       12.81       11.10     16.07 o
   1  11   0      231.91      231.67      7.78 o
   2  11   0       37.86       42.34      5.92 o
   3  11   0      248.62      274.47     10.46 o
   4  11   0       42.26       36.87      7.03 o
   5  11   0       20.78       12.97     11.33 o
   0  12   0     3617.95     3551.74     36.93 o
   1  12   0      570.49      555.21     10.93 o
   2  12   0      506.03      523.30     11.64 o
   3  12   0      231.94      231.69     13.08 o
   4  12   0      318.15      331.45     16.31 o
   5  12   0       13.30        7.32     17.45 o
   1  13   0      175.77      174.11      7.53 o
   2  13   0       87.49       90.93      5.38 o
   3  13   0       10.56       10.50      6.21 o
   4  13   0        4.36        2.99      6.48 o
   5  13   0       13.55        4.68     14.76 o
   0  14   0        2.11        8.55      4.26 o
   1  14   0     1061.39     1041.10     14.26 o
   2  14   0      196.82      194.70      7.45 o
   3  14   0      230.41      229.79     20.38 o
   4  14   0       18.75       23.54      7.74 o
   5  14   0        1.57        2.48     17.10 o
   1  15   0       50.17       42.60      4.51 o
   2  15   0        2.80        1.93      3.32 o
   3  15   0        0.47       -4.95      4.32 o
   4  15   0       54.17       44.31      9.65 o
   5  15   0       10.67       -2.90     16.83 o
   0  16   0      897.72      917.76     19.17 o
   1  16   0      297.30      297.33      9.60 o
   2  16   0        0.50       -0.96      4.24 o
   3  16   0      178.29      192.86     10.84 o
   4  16   0      254.58      285.73     17.19 o
   5  16   0      122.20      181.51     32.14 o
   1  17   0      241.91      245.80     10.14 o
   2  17   0       17.21       15.07      6.06 o
   3  17   0       62.60       62.03      7.13 o
   4  17   0       68.85       70.13     12.30 o
   5  17   0        7.06       15.17     19.03 o
   0  18   0      611.61      614.67     29.31 o
   1  18   0       79.55       82.50      7.55 o
   2  18   0        1.11       -0.70      5.19 o
   3  18   0       86.11       98.08     10.96 o
   4  18   0      102.89      127.38     12.82 o
   5  18   0       22.42       11.72     18.90 o
   1  19   0       24.17       22.56      5.73 o
   2  19   0        3.24        9.26      6.10 o
   3  19   0       34.35       37.99      8.51 o
   4  19   0        0.37        5.57     13.47 o
   5  19   0        4.77        9.52     19.17 o
   0  20   0     1856.27     1924.24     56.13 o
   1  20   0        7.26        3.73      5.71 o
   2  20   0     1356.19     1364.01     27.91 o
   3  20   0       58.97       65.60      9.98 o
   4  20   0       74.09       96.94     14.82 o
   1  21   0      101.29      117.56     10.70 o
   2  21   0       34.41       33.67      9.81 o
   3  21   0       32.30       27.95      8.29 o
   4  21   0       20.56       14.14     11.10 o
   0  22   0      145.98      154.93     15.89 o
   1  22   0      353.84      334.40     17.18 o
   2  22   0      488.54      510.80     18.90 o
   3  22   0       81.04       86.38     11.00 o
   4  22   0        7.28       19.90     11.64 o
   1  23   0      292.28      264.89     15.87 o
   2  23   0        1.74        6.62      6.95 o
   3  23   0       17.70       19.27     18.64 o
   4  23   0        0.13       -0.43     10.65 o
   0  24   0      130.85      137.93     16.08 o
   1  24   0      244.46      221.63     16.54 o
   2  24   0        8.85        6.08      7.42 o
   3  24   0        8.31       15.74      8.46 o
   4  24   0        3.04        7.72     20.19 o
   1  25   0      406.12      368.90     20.25 o
   2  25   0       46.19       49.75     13.50 o
   3  25   0        1.04       14.18      8.49 o
   4  25   0       16.73       39.05     20.45 o
   0  26   0      907.67      843.40     32.45 o
   1  26   0      247.34      239.30     17.22 o
   2  26   0       37.13       38.01      9.92 o
   3  26   0      152.05      157.11     17.73 o
   1  27   0        1.24        4.61      8.14 o
   2  27   0       15.07        3.77     10.33 o
   3  27   0       23.02       22.03      9.54 o
   0  28   0      900.45      960.18     36.11 o
   1  28   0       40.71       36.55     14.66 o
   2  28   0      132.78      140.73     15.23 o
   3  28   0       10.64       16.78     13.52 o
   1  29   0        2.57        4.04      8.68 o
   2  29   0        1.34       -2.14      8.76 o
   3  29   0       23.64       36.75     23.15 o
   0  30   0      108.13       86.74     20.27 o
   1  30   0        1.99       -1.35      8.81 o
   2  30   0       68.25       52.66     27.46 o
   1  31   0       13.88        7.78      9.89 o
   2  31   0        6.54      -18.49     28.03 o
   0  32   0       68.89       75.19     16.21 o
   1  32   0       31.02       40.18     11.94 o
   2  32   0       83.48       76.06     13.99 o
   1  33   0        5.78        5.13     10.82 o
   0  34   0       13.11        0.55     17.79 o
  -5   0   1       42.31       60.27     18.07 o
  -3   0   1      103.83      119.28      7.63 o
  -1   0   1     1408.78     1435.92     35.31 o
   1   0   1     1222.29     1323.95     16.30 o
   3   0   1      133.96      150.68     13.94 o
   5   0   1       38.57       23.55     11.27 o
  -6   1   1       58.18       32.77     13.46 o
  -5   1   1       37.44       28.28     11.10 o
  -4   1   1       26.96       23.71      5.11 o
  -3   1   1     1112.69     1080.26     15.90 o
  -2   1   1       23.52       21.60      3.70 o
  -1   1   1     1868.99     1836.04     19.46 o
   0   1   1     4814.82     4472.13     19.48 o
   1   1   1     6826.13     6832.82     35.95 o
   2   1   1       52.59       42.24      5.46 o
   3   1   1      861.89      918.24     19.18 o
   4   1   1       93.76       99.21      9.72 o
   5   1   1      150.22      160.60     13.31 o
  -6   2   1       17.38       29.08     12.92 o
  -5   2   1       50.49       71.30     13.21 o
  -4   2   1      126.85      130.98      6.84 o
  -3   2   1       31.82       26.90      3.47 o
  -2   2   1      448.08      439.60      8.32 o
  -1   2   1      176.97      125.59      3.60 o
   0   2   1     2244.36     2149.28     10.56 o
   1   2   1      521.77      567.32      9.99 o
   2   2   1       84.66       77.28      6.54 o
   3   2   1     1230.01     1234.22     22.10 o
   4   2   1      113.79      115.09     10.21 o
   5   2   1       39.01       43.83      8.92 o
  -6   3   1      338.20      354.41     27.24 o
  -5   3   1      357.96      308.88     22.32 o
  -4   3   1      577.68      551.93     21.11 o
  -3   3   1      109.59      113.10      4.90 o
  -2   3   1     5668.34     5662.94     45.25 o
  -1   3   1     1051.50     1046.59      7.37 o
   0   3   1        5.11       15.04      1.56 o
   1   3   1    13364.22    13506.13     74.91 o
   2   3   1      808.25      755.67     15.05 o
   3   3   1       26.41       13.91      5.47 o
   4   3   1       17.45       18.59      6.64 o
   5   3   1       40.58       28.67      7.15 o
  -6   4   1      168.54      188.76     32.83 o
  -5   4   1        5.70       11.45      9.93 o
  -4   4   1       11.69       46.75      5.69 o
  -3   4   1      357.60      373.84      7.59 o
  -2   4   1     1587.27     1504.97     11.68 o
  -1   4   1       15.72       15.13      1.56 o
   0   4   1     2330.72     2198.79     11.83 o
   1   4   1     6371.68     6439.09     37.20 o
   2   4   1      322.21      296.17     10.69 o
   3   4   1       56.57       56.79      7.12 o
   4   4   1       75.39       76.03      8.99 o
   5   4   1        9.53       18.33      6.68 o
  -6   5   1       28.49       25.37     13.31 o
  -5   5   1        2.59        4.60      9.66 o
  -4   5   1      128.70      152.65      7.31 o
  -3   5   1       60.65       65.36      4.16 o
  -2   5   1       67.56       60.87      3.00 o
  -1   5   1       37.20       45.21      1.99 o
   0   5   1      965.75     1040.88      7.62 o
   1   5   1    12478.60    12587.29     65.51 o
   2   5   1        0.89       -3.39      3.62 o
   3   5   1       23.61       35.49      5.44 o
   4   5   1      193.77      211.19     11.28 o
   5   5   1        2.29        3.46      6.22 o
  -5   6   1       18.78        2.64     12.28 o
  -4   6   1       61.11       57.80     10.27 o
  -3   6   1       95.75      108.90      5.57 o
  -2   6   1     2921.88     2976.00     19.13 o
  -1   6   1       91.58      107.12      2.92 o
   0   6   1      507.33      488.98      5.47 o
   1   6   1     1210.76     1211.83     12.90 o
   2   6   1     1575.88     1589.43     24.17 o
   3   6   1      119.57      125.05      8.16 o
   4   6   1       12.51       13.33      5.53 o
   5   6   1        2.36        6.88      6.49 o
  -5   7   1        4.32       -1.59      9.75 o
  -4   7   1      242.92      236.84      9.53 o
  -3   7   1      455.84      448.20     11.34 o
  -2   7   1      965.56      993.24      9.82 o
  -1   7   1      227.71      214.23      5.40 o
   0   7   1     1245.84     1329.83      9.13 o
   1   7   1      531.54      552.09      9.69 o
   2   7   1      449.01      450.63     12.23 o
   3   7   1       48.50       37.73      6.87 o
   4   7   1       52.34       57.26      7.24 o
   5   7   1       36.84       36.77      7.77 o
  -5   8   1        0.47       18.66     10.95 o
  -4   8   1       47.43       62.33      6.03 o
  -3   8   1      233.05      261.43      8.90 o
  -2   8   1      266.32      251.27      5.59 o
  -1   8   1     2144.98     2176.48     13.56 o
   0   8   1      639.12      630.48      6.46 o
   1   8   1      195.78      175.37      9.40 o
   2   8   1      566.21      582.75     13.93 o
   3   8   1       36.98       39.00      6.97 o
   4   8   1       37.05       34.36      6.60 o
   5   8   1        2.56        1.86      6.31 o
  -5   9   1      101.69      112.16     16.23 o
  -4   9   1       70.60       89.87     10.97 o
  -3   9   1     1605.18     1570.22     20.55 o
  -2   9   1      478.64      531.69      8.26 o
  -1   9   1     2365.87     2332.94     15.43 o
   0   9   1      592.16      599.04      7.17 o
   1   9   1     3010.62     2792.18     33.25 o
   2   9   1      878.96      882.28     17.21 o
   3   9   1      269.46      282.80     13.03 o
   4   9   1        6.35       10.68      5.75 o
   5   9   1      130.56      138.18     11.43 o
  -5  10   1       51.47       20.43     11.46 o
  -4  10   1        4.59       10.35      4.65 o
  -3  10   1       25.12       24.42      4.32 o
  -2  10   1     1067.31     1125.19     12.49 o
  -1  10   1     1511.51     1579.70     12.50 o
   0  10   1       23.12       26.47      2.89 o
   1  10   1        0.87        1.69      3.23 o
   2  10   1      623.37      621.77     15.04 o
   3  10   1       88.91       88.20      8.22 o
   4  10   1        0.01        3.26      5.38 o
   5  10   1       19.49        1.05      6.58 o
  -5  11   1       86.40       90.75     23.17 o
  -4  11   1       12.95       14.15      7.53 o
  -3  11   1      120.32      128.36      7.11 o
  -2  11   1      454.94      491.30      8.66 o
  -1  11   1       14.57       37.83      3.97 o
   0  11   1      114.06      100.09      4.93 o
   1  11   1     1900.83     1888.66     26.46 o
   2  11   1     1122.19     1097.55     21.90 o
   3  11   1      216.35      222.67     12.02 o
   4  11   1      106.61      103.79      9.08 o
   5  11   1      145.18      146.30     11.68 o
  -5  12   1        0.59      -19.03     12.69 o
  -4  12   1        8.06       12.24      5.74 o
  -3  12   1       19.47       24.49      4.27 o
  -2  12   1       81.90       78.46      5.08 o
  -1  12   1      846.18      874.07     10.32 o
   0  12   1      253.61      277.92      6.97 o
   1  12   1       33.21       39.84      6.59 o
   2  12   1      175.60      188.66      9.17 o
   3  12   1       16.80       11.99      5.31 o
   4  12   1        4.03       -1.37      6.19 o
   5  12   1      122.82      128.60     13.77 o
  -5  13   1       55.72       74.06     22.07 o
  -4  13   1       68.16       78.51     10.84 o
  -3  13   1      324.80      292.76      8.94 o
  -2  13   1      975.71      962.94     13.54 o
  -1  13   1      287.16      281.71      6.86 o
   0  13   1     1463.90     1531.71     15.76 o
   1  13   1        5.80        5.52      3.20 o
   2  13   1      307.68      308.41     11.25 o
   3  13   1       33.40       30.71      6.54 o
   4  13   1        0.86       -0.49      6.15 o
   5  13   1        8.57       13.53     10.15 o
  -5  14   1        6.97       -6.62     14.62 o
  -4  14   1        0.15        6.59      7.68 o
  -3  14   1        0.15        2.89      3.76 o
  -2  14   1      691.21      654.85     11.58 o
  -1  14   1      388.35      367.91      7.87 o
   0  14   1     1716.24     1827.20     21.47 o
   1  14   1       31.08       38.75      4.76 o
   2  14   1      432.89      405.84     12.13 o
   3  14   1       32.70       21.69      6.45 o
   4  14   1        0.54        4.24      6.37 o
   5  14   1        6.98        2.36      7.67 o
  -5  15   1       37.97       63.17     21.79 o
  -4  15   1       82.44      104.13     21.86 o
  -3  15   1      293.85      292.72     10.30 o
  -2  15   1     1103.39     1088.24     18.28 o
  -1  15   1      735.12      830.62     12.60 o
   0  15   1      107.90      102.36      5.22 o
   1  15   1       46.39       47.35      5.27 o
   2  15   1      383.57      357.55     18.83 o
   3  15   1      155.54      147.37     19.57 o
   4  15   1       60.41       63.57      9.32 o
   5  15   1        6.51        4.58      8.00 o
  -5  16   1        0.46        9.79     16.96 o
  -4  16   1      126.36      109.38     13.28 o
  -3  16   1        8.77        0.19      3.96 o
  -2  16   1      113.60      108.35      6.66 o
  -1  16   1       17.88       18.52      5.32 o
   0  16   1        6.53       10.05      3.02 o
   1  16   1       18.26       20.35      5.94 o
   2  16   1      119.08      117.65     13.62 o
   3  16   1       31.66       26.60      7.19 o
   4  16   1       33.42       29.84      8.15 o
   5  16   1        7.45       -2.97      8.92 o
  -5  17   1       13.44       29.79     18.62 o
  -4  17   1      101.65      103.97     13.46 o
  -3  17   1      188.39      175.03      9.05 o
  -2  17   1       36.07       31.66      5.49 o
  -1  17   1       35.70       25.61      3.94 o
   0  17   1      267.17      256.30      8.79 o
   1  17   1      973.44      953.86     21.13 o
   2  17   1      113.63       98.46     13.39 o
   3  17   1       71.30       71.83     10.34 o
   4  17   1       37.88       31.21      9.52 o
   5  17   1      121.76      110.14     19.04 o
  -5  18   1       19.43       16.55     18.48 o
  -4  18   1       40.04       23.08      9.87 o
  -3  18   1        0.30        8.21      7.21 o
  -2  18   1       37.48       31.82      5.70 o
  -1  18   1       62.29       65.84      5.06 o
   0  18   1      213.58      216.87     13.38 o
   1  18   1        3.02       -0.30      5.24 o
   2  18   1      122.32      104.35     10.92 o
   3  18   1        2.86        5.05      7.17 o
   4  18   1       13.43       30.32      9.69 o
  -5  19   1       29.38       23.45     20.27 o
  -4  19   1      175.17      124.57     15.04 o
  -3  19   1      379.90      383.59     16.31 o
  -2  19   1       35.56       44.48      7.50 o
  -1  19   1      940.60      933.59     15.26 o
   0  19   1       15.17       17.00      6.18 o
   1  19   1      470.56      479.68     17.63 o
   2  19   1      934.77      928.99     34.46 o
   3  19   1      237.14      272.62     17.70 o
   4  19   1        0.02       -3.85      7.66 o
  -4  20   1       28.55       29.34     10.47 o
  -3  20   1       37.61        9.20      7.20 o
  -2  20   1      100.30      109.66     10.31 o
  -1  20   1      340.87      356.13     14.58 o
   0  20   1       26.76       30.20      7.38 o
   1  20   1       24.34       28.33      7.32 o
   2  20   1      962.29      920.00     24.09 o
   3  20   1       62.02       68.60     10.99 o
   4  20   1        7.55       10.53      9.33 o
  -4  21   1       19.46       32.34     11.36 o
  -3  21   1        0.38        2.99      6.81 o
  -2  21   1        1.29       -4.53      5.82 o
  -1  21   1      182.67      176.07     11.08 o
   0  21   1       24.93       11.52      6.54 o
   1  21   1      839.40      897.22     23.11 o
   2  21   1       65.76       60.21      9.43 o
   3  21   1      163.98      192.08     16.12 o
   4  21   1        0.20       -7.02      9.27 o
  -4  22   1       18.12       15.90     16.18 o
  -3  22   1       18.09        7.85      7.16 o
  -2  22   1      149.67      146.53     12.40 o
  -1  22   1       13.00       17.05      6.17 o
   0  22   1       37.73       33.98      7.90 o
   1  22   1      187.46      195.85     14.10 o
   2  22   1       27.48       20.76      7.84 o
   3  22   1       75.26       70.03     10.94 o
   4  22   1       16.79        6.60      9.74 o
  -4  23   1      170.41      143.27     62.76 o
  -3  23   1        9.51       18.32      7.68 o
  -2  23   1      353.28      343.17     17.80 o
  -1  23   1      465.54      473.07     14.00 o
   0  23   1       85.26      101.29     11.33 o
   1  23   1      122.20      120.81     12.21 o
   2  23   1        3.03        0.27     10.21 o
   3  23   1      110.93      137.29     13.71 o
   4  23   1       94.04      112.82     14.40 o
  -4  24   1       73.17      106.12     22.73 o
  -3  24   1        0.00       12.16      7.53 o
  -2  24   1       43.61       42.49     10.19 o
  -1  24   1       65.13       50.37      8.12 o
   0  24   1       10.49        1.40     10.59 o
   1  24   1      130.38      157.89     17.17 o
   2  24   1       25.31       23.99      8.59 o
   3  24   1       14.49       21.48      9.23 o
   4  24   1       29.55       29.46     13.70 o
  -4  25   1       70.25       73.50     21.51 o
  -3  25   1        6.51       24.17     13.68 o
  -2  25   1       91.63       98.17     11.60 o
  -1  25   1       60.95       76.36      9.73 o
   0  25   1       11.98        2.61      6.32 o
   1  25   1      615.18      643.66     23.77 o
   2  25   1       83.23       99.82     12.54 o
   3  25   1       20.27        7.62      8.40 o
  -3  26   1        2.04       28.97     15.54 o
  -2  26   1       15.35       11.06      8.12 o
  -1  26   1       38.41       42.09      9.52 o
   0  26   1       25.84       36.72     10.40 o
   1  26   1      166.20      157.50     14.88 o
   2  26   1       12.32        9.15      8.60 o
   3  26   1       12.88       10.91     11.79 o
  -3  27   1       20.19       28.20     11.47 o
  -2  27   1       38.20       41.02      9.75 o
  -1  27   1       60.89       62.79      9.83 o
   0  27   1        3.57        3.68      8.77 o
   1  27   1       29.97       26.48     18.33 o
   2  27   1        0.35       -4.05      8.06 o
   3  27   1       60.77       90.85     22.16 o
  -3  28   1        1.01       19.87     24.51 o
  -2  28   1       25.37       16.24      9.06 o
  -1  28   1       11.49       17.71      9.55 o
   0  28   1      478.96      486.85     25.03 o
   1  28   1       13.63       16.15      9.26 o
   2  28   1        0.03       -8.65     12.06 o
   3  28   1        3.28        5.21     13.03 o
  -3  29   1       97.98      121.83     17.49 o
  -2  29   1        5.28        3.76      8.69 o
  -1  29   1      193.61      179.08     16.67 o
   0  29   1      242.59      279.47     26.65 o
   1  29   1      369.11      410.32     23.76 o
   2  29   1        8.05        0.94      9.30 o
  -2  30   1       57.69       49.54     28.11 o
  -1  30   1        6.50       15.16      9.68 o
   0  30   1       43.75       53.94     12.06 o
   1  30   1        6.26       21.91     12.49 o
   2  30   1        1.21       -3.15      9.47 o
  -2  31   1       67.32       43.71     11.94 o
  -1  31   1       48.54       45.09     11.48 o
   0  31   1       24.43       28.32     10.71 o
   1  31   1        0.43       12.05     12.18 o
   2  31   1       12.79        0.62     10.60 o
  -2  32   1       16.20       -5.65     58.06 o
  -1  32   1        0.64        3.34      9.90 o
   0  32   1       23.55       17.35     13.30 o
   1  32   1        2.21        4.54     10.50 o
  -1  33   1        9.41       -0.56     10.45 o
   0  33   1       67.71       47.35     13.24 o
   1  33   1       50.28       21.86     11.79 o
  -6   0   2        0.08        3.72     16.14 o
  -4   0   2      311.52      325.91     22.90 o
  -2   0   2      386.89      452.25     27.17 o
   0   0   2      405.75      424.01      7.27 o
   2   0   2     2232.29     2250.08     47.38 o
   4   0   2      118.19      134.07     19.79 o
  -6   1   2       14.05       14.77     18.62 o
  -5   1   2      671.93      605.86     25.55 o
  -4   1   2       73.51       78.74     17.17 o
  -3   1   2      197.36      190.34      8.54 o
  -2   1   2        6.62        2.19      5.11 o
  -1   1   2     3232.13     3349.65     37.20 o
   0   1   2      400.62      454.72      5.35 o
   1   1   2      171.02      166.09      8.22 o
   2   1   2      154.94      146.25      9.75 o
   3   1   2       70.61       64.41      8.14 o
   4   1   2      276.52      301.21     16.51 o
   5   1   2        2.66        5.76      8.42 o
  -6   2   2        0.24        9.19     17.52 o
  -5   2   2      479.82      429.41     22.57 o
  -4   2   2       61.09       73.86     13.17 o
  -3   2   2       78.29       92.04      6.53 o
  -2   2   2     1635.48     1643.06     22.69 o
  -1   2   2     3881.66     3832.92     37.82 o
   0   2   2      265.15      285.64      4.58 o
   1   2   2      346.30      331.18      9.21 o
   2   2   2      239.26      209.07     10.53 o
   3   2   2       97.23      102.65      9.46 o
   4   2   2       92.47       87.80     10.40 o
   5   2   2       15.60       10.38      8.52 o
  -6   3   2        1.45        7.25     11.11 o
  -5   3   2       60.79       69.01     19.72 o
  -4   3   2       83.49       71.27     10.02 o
  -3   3   2      228.09      262.15     10.00 o
  -2   3   2      165.36      171.52      6.63 o
  -1   3   2     1678.81     1602.10     13.49 o
   0   3   2     1597.63     1602.41     10.96 o
   1   3   2       77.54       73.34      5.26 o
   2   3   2       15.72       17.46      5.17 o
   3   3   2      120.43      126.50     10.17 o
   4   3   2       24.84       26.48      9.50 o
   5   3   2        2.92       -1.21      8.09 o
  -5   4   2      315.68      287.54     20.80 o
  -4   4   2       48.56       44.41     13.38 o
  -3   4   2      902.67      915.68     16.48 o
  -2   4   2      331.15      356.82      6.43 o
  -1   4   2     1974.94     2046.72     13.25 o
   0   4   2        3.51        2.10      1.92 o
   1   4   2      280.87      278.20      9.63 o
   2   4   2      287.78      249.30     23.93 o
   3   4   2       34.14       42.21      7.32 o
   4   4   2        4.55       -1.06      6.73 o
   5   4   2        6.53        9.07      7.21 o
  -5   5   2        9.09        6.32     14.76 o
  -4   5   2      332.16      325.47     14.37 o
  -3   5   2     1260.57     1260.80     16.97 o
  -2   5   2      751.08      764.40     10.91 o
  -1   5   2     4264.65     4157.62     22.92 o
   0   5   2     1020.81      984.97      9.01 o
   1   5   2     1843.84     1782.11     20.28 o
   2   5   2       93.74      107.77      8.25 o
   3   5   2      376.70      364.74     21.34 o
   4   5   2        3.31        0.55      5.78 o
   5   5   2       53.45       46.79     10.95 o
  -5   6   2      127.14      113.30     14.87 o
  -4   6   2      129.69      118.00     10.46 o
  -3   6   2      148.14      147.18      7.23 o
  -2   6   2      497.01      516.68      9.06 o
  -1   6   2     1916.42     1913.65     12.71 o
   0   6   2       31.72       33.18      2.64 o
   1   6   2      208.97      185.82      9.11 o
   2   6   2       60.31       55.21      7.04 o
   3   6   2      191.94      204.18     10.74 o
   4   6   2        1.02       -1.80      5.69 o
   5   6   2       10.43        0.91      7.50 o
  -5   7   2       57.59       63.81     12.58 o
  -4   7   2      772.63      725.67     21.26 o
  -3   7   2        2.65       19.35      4.61 o
  -2   7   2      159.62      146.29      4.97 o
  -1   7   2      196.71      191.20      4.53 o
   0   7   2      269.88      285.99      6.02 o
   1   7   2     1021.51      991.25     17.05 o
   2   7   2      423.24      428.64     12.56 o
   3   7   2      312.75      294.07     13.06 o
   4   7   2       74.57       74.90      8.72 o
   5   7   2       66.78       90.93     18.73 o
  -5   8   2       12.26       -2.87      8.51 o
  -4   8   2       97.55      105.23     11.08 o
  -3   8   2        2.83        9.48      3.83 o
  -2   8   2      228.01      227.38      5.48 o
  -1   8   2      176.94      187.25      4.01 o
   0   8   2      366.31      378.65      7.48 o
   1   8   2     1938.77     2009.23     29.54 o
   2   8   2     3770.10     3793.43     41.35 o
   3   8   2        4.47        3.32      4.78 o
   4   8   2      104.00      123.76     10.46 o
   5   8   2        4.76       13.90      7.56 o
  -5   9   2        8.66        0.14     13.24 o
  -4   9   2      156.59      158.76     13.16 o
  -3   9   2       65.91       68.43      6.17 o
  -2   9   2       50.99       67.83      4.25 o
  -1   9   2     1047.91     1067.80      9.63 o
   0   9   2     1310.28     1358.41     13.26 o
   1   9   2     1106.88     1180.35     19.46 o
   2   9   2      786.38      835.77     18.57 o
   3   9   2      204.99      173.28     10.40 o
   4   9   2      100.61      104.07     10.75 o
   5   9   2        4.61        5.77      7.17 o
  -5  10   2        8.72       39.17     16.96 o
  -4  10   2      182.39      182.95     14.40 o
  -3  10   2       74.48       98.06      8.40 o
  -2  10   2     1035.80     1001.91     14.42 o
  -1  10   2       69.02       82.11      4.02 o
   0  10   2      205.42      249.15      7.13 o
   1  10   2      272.06      302.36     10.35 o
   2  10   2       99.32      111.23      8.76 o
   3  10   2       33.23       30.26      6.14 o
   4  10   2        0.28       -6.14      5.80 o
   5  10   2        1.45        0.20      9.22 o
  -5  11   2        2.96       32.41     16.69 o
  -4  11   2      173.49      167.82     20.90 o
  -3  11   2       24.63       23.92      5.28 o
  -2  11   2      306.21      282.38      6.72 o
  -1  11   2      607.66      598.20      8.76 o
   0  11   2       36.88       25.55      3.41 o
   1  11   2      622.78      639.67     11.87 o
   2  11   2       88.48       75.88      7.77 o
   3  11   2      121.62      107.86      9.99 o
   4  11   2        4.34        8.88      6.46 o
   5  11   2        0.45       -4.36      6.89 o
  -5  12   2       58.76       44.55     18.90 o
  -4  12   2       64.87       61.59     10.67 o
  -3  12   2       98.02      104.45      8.50 o
  -2  12   2        4.53        6.72      2.70 o
  -1  12   2     1276.59     1246.92     14.29 o
   0  12   2      545.90      543.07      8.98 o
   1  12   2        1.54        1.19      3.37 o
   2  12   2      215.92      196.64     11.46 o
   3  12   2       42.38       39.38      7.97 o
   4  12   2      101.42       92.21      9.93 o
   5  12   2        1.28       -2.12      7.47 o
  -5  13   2       25.77       26.62     17.10 o
  -4  13   2       33.70       62.07     17.52 o
  -3  13   2       64.42       62.53      5.68 o
  -2  13   2       27.78       25.02      3.49 o
  -1  13   2     1980.54     1988.05     17.54 o
   0  13   2      764.92      793.20     10.87 o
   1  13   2      276.20      288.54      9.32 o
   2  13   2      123.71      132.43     11.37 o
   3  13   2      401.05      401.33     19.87 o
   4  13   2        1.30       -5.21      6.24 o
   5  13   2        8.70        5.72      7.87 o
  -5  14   2       84.91       95.58     23.03 o
  -4  14   2        3.15       20.96     14.34 o
  -3  14   2       20.08       27.64      5.16 o
  -2  14   2        0.01        1.18      3.05 o
  -1  14   2     2515.07     2593.19     22.39 o
   0  14   2        9.62       13.06      3.41 o
   1  14   2      450.52      450.18     13.61 o
   2  14   2        0.68       -5.61      4.63 o
   3  14   2     1251.41     1254.75     26.61 o
   4  14   2       14.38       11.10      7.06 o
   5  14   2       11.00       10.62      8.65 o
  -5  15   2       46.38       24.27     17.38 o
  -4  15   2       99.68       84.68     20.27 o
  -3  15   2      262.74      266.92     14.15 o
  -2  15   2       92.71       82.06      6.68 o
  -1  15   2      614.07      615.41     10.85 o
   0  15   2     1118.92     1195.79     20.25 o
   1  15   2      441.88      443.30     10.66 o
   2  15   2        0.07       -0.26      6.39 o
   3  15   2      687.58      740.52     21.28 o
   4  15   2       16.66       15.17      7.29 o
  -5  16   2      132.07      143.99     27.45 o
  -4  16   2       28.70       64.55     18.48 o
  -3  16   2      228.66      228.28      9.90 o
  -2  16   2       36.26       28.85      4.94 o
  -1  16   2       87.49       79.68      5.90 o
   0  16   2        2.11       10.69      4.70 o
   1  16   2      126.74      128.47      6.98 o
   2  16   2        1.22        3.19      5.33 o
   3  16   2      371.24      375.87     23.87 o
   4  16   2        9.82       17.52      8.20 o
  -5  17   2        0.81       -8.14     15.31 o
  -4  17   2       88.48       92.82     22.07 o
  -3  17   2       13.67       26.19      5.12 o
  -2  17   2      143.90      159.30      9.22 o
  -1  17   2       78.32       66.52      5.34 o
   0  17   2      969.01      943.09     20.80 o
   1  17   2      382.28      384.96     18.08 o
   2  17   2       93.86       89.08      7.74 o
   3  17   2       15.02       15.61      7.52 o
   4  17   2        4.96       19.04     11.03 o
  -5  18   2        6.98       -8.55     15.86 o
  -4  18   2      132.25      117.23     23.86 o
  -3  18   2      331.98      359.37     14.51 o
  -2  18   2      296.10      290.83     14.93 o
  -1  18   2       73.08       77.83      6.13 o
   0  18   2        0.14        6.31      5.65 o
   1  18   2       43.00       43.34      7.67 o
   2  18   2      161.01      150.29     11.74 o
   3  18   2        7.41        7.20     12.24 o
   4  18   2       22.89       22.55      8.87 o
  -4  19   2      100.01       93.51     21.65 o
  -3  19   2      286.01      305.84     18.72 o
  -2  19   2       12.14       15.69      6.12 o
  -1  19   2        0.35        4.12      3.80 o
   0  19   2      100.75      106.15     12.70 o
   1  19   2        4.26       -1.14      6.25 o
   2  19   2        5.58       15.12      6.44 o
   3  19   2       16.41       14.80      7.59 o
   4  19   2       32.29       19.20      8.76 o
  -4  20   2        4.95        6.29     24.27 o
  -3  20   2       21.67       21.41      8.83 o
  -2  20   2       14.51       11.73      7.96 o
  -1  20   2      234.85      234.51     12.48 o
   0  20   2      326.46      328.24     17.36 o
   1  20   2       12.57        3.81      9.95 o
   2  20   2      751.58      790.13     23.16 o
   3  20   2        1.18        1.03      7.03 o
   4  20   2       50.19       41.68     10.85 o
  -4  21   2       42.96       57.07     17.91 o
  -3  21   2       13.00        5.57     11.79 o
  -2  21   2       16.80       30.16      7.55 o
  -1  21   2       76.01       75.15      8.78 o
   0  21   2       79.41       62.12     13.90 o
   1  21   2        9.54        3.60      6.63 o
   2  21   2      456.30      489.63     20.59 o
   3  21   2       12.75       21.49     15.68 o
   4  21   2       18.94       26.59     10.97 o
  -4  22   2        5.71       -1.45     14.13 o
  -3  22   2      113.43      110.87     21.01 o
  -2  22   2       12.27       11.69      7.26 o
  -1  22   2       76.43       71.41      6.85 o
   0  22   2        6.38       11.63      7.35 o
   1  22   2        3.72       -2.58      6.95 o
   2  22   2       25.61       20.55     10.01 o
   3  22   2       66.98       68.15     12.10 o
   4  22   2        3.57       -9.21      9.47 o
  -4  23   2      132.01      128.03     23.88 o
  -3  23   2      435.13      395.18     34.72 o
  -2  23   2        2.96       15.81      7.23 o
  -1  23   2      111.66      118.92     15.07 o
   0  23   2       19.13       12.86      6.98 o
   1  23   2       26.10       40.41     12.16 o
   2  23   2        0.06        3.26      7.49 o
   3  23   2       34.61       50.75     17.66 o
  -4  24   2       79.89       81.22     27.17 o
  -3  24   2      210.59      198.73     33.52 o
  -2  24   2       28.69       26.84      8.47 o
  -1  24   2      309.51      325.11     14.04 o
   0  24   2       87.96       73.06      9.37 o
   1  24   2       65.15       39.77      9.78 o
   2  24   2        0.96       -4.09      7.56 o
   3  24   2        0.50        1.05      9.34 o
  -3  25   2       22.13       46.52     17.28 o
  -2  25   2       99.00       87.73     11.21 o
  -1  25   2      374.37      381.33     25.52 o
   0  25   2       34.61       34.90     13.22 o
   1  25   2      151.94      167.88     15.30 o
   2  25   2        1.60        8.10      8.75 o
   3  25   2       11.18       17.09     10.30 o
  -3  26   2       42.00       48.22     18.56 o
  -2  26   2        0.29       -1.09     10.50 o
  -1  26   2       74.71       75.39     15.79 o
   0  26   2        5.38       -6.51      6.51 o
   1  26   2       49.28       49.10     10.97 o
   2  26   2       66.41       78.66     12.80 o
   3  26   2        2.66        6.98     10.19 o
  -3  27   2       48.15       50.57     18.62 o
  -2  27   2       38.19       46.02     13.41 o
  -1  27   2       34.50       37.86     10.10 o
   0  27   2       57.42       62.82      9.79 o
   1  27   2       36.42       32.52     10.43 o
   2  27   2       33.65       53.33     12.30 o
   3  27   2       48.30       37.03     12.47 o
  -3  28   2        9.76       -4.84     23.52 o
  -2  28   2        0.33        2.04     10.99 o
  -1  28   2       51.42       45.04     10.96 o
   0  28   2      152.40      136.23     25.74 o
   1  28   2        3.54       -4.04      8.70 o
   2  28   2       62.64       92.35     13.93 o
  -2  29   2        0.02        0.89     19.26 o
  -1  29   2       38.32       30.02     10.28 o
   0  29   2        0.97       -3.78      8.53 o
   1  29   2       72.79       82.88     13.54 o
   2  29   2       19.77       36.48     12.13 o
  -2  30   2       86.08       62.21     37.81 o
  -1  30   2        0.51       -8.15      8.55 o
   0  30   2       41.54       57.26     12.29 o
   1  30   2        6.08        3.44      9.65 o
   2  30   2       11.66       -8.08      9.91 o
  -2  31   2       64.89       48.27     34.10 o
  -1  31   2        6.61       -4.99      9.39 o
   0  31   2        3.45        8.99      9.99 o
   1  31   2        1.17       -1.69      9.91 o
  -1  32   2       26.48       21.80     14.23 o
   0  32   2        1.22       -3.15     10.21 o
   1  32   2        4.30       13.74     11.30 o
  -5   0   3        4.02        0.97     11.17 o
  -3   0   3       85.96       79.58      8.14 o
  -1   0   3      611.36      726.82     10.62 o
   1   0   3     2453.76     2310.21     65.24 o
   3   0   3      105.91       95.37     13.96 o
   5   0   3       20.68       24.74     14.67 o
  -5   1   3        0.12        0.13      7.88 o
  -4   1   3        5.59        1.36      5.90 o
  -3   1   3       11.74       10.18      4.20 o
  -2   1   3      659.70      765.03     15.93 o
  -1   1   3       98.65      100.84      3.64 o
   0   1   3      244.31      242.57      5.05 o
   1   1   3       37.40       29.82      5.34 o
   2   1   3        1.45        0.81      4.95 o
   3   1   3       14.94        6.64      6.37 o
   4   1   3        0.05       -2.53      6.98 o
   5   1   3        0.34        0.15      9.15 o
  -5   2   3      212.89      188.00     15.97 o
  -4   2   3       92.08       92.96      9.85 o
  -3   2   3     1511.50     1409.16     21.94 o
  -2   2   3      790.73      867.29     19.54 o
  -1   2   3      838.66      792.32      9.09 o
   0   2   3     1206.58     1203.99     10.71 o
   1   2   3      258.78      244.36     10.39 o
   2   2   3      129.76      124.13      9.81 o
   3   2   3       33.17       31.22      7.70 o
   4   2   3       11.28       19.46      8.23 o
   5   2   3       37.16       46.53     11.62 o
  -5   3   3        3.26       -2.52      7.75 o
  -4   3   3      140.76      147.30     16.96 o
  -3   3   3        8.84        6.52      3.27 o
  -2   3   3        0.12        0.14      7.38 o
  -1   3   3      521.94      535.96      8.92 o
   0   3   3      316.93      286.89      6.39 o
   1   3   3        2.10       -1.21      3.96 o
   2   3   3       19.92       14.09      5.74 o
   3   3   3       61.58       65.98     12.56 o
   4   3   3       21.14       35.15      8.92 o
   5   3   3       15.74        3.84      9.68 o
  -5   4   3       42.94       34.75     10.04 o
  -4   4   3     1101.01     1110.97     37.52 o
  -3   4   3        3.87        4.33      3.17 o
  -2   4   3     1411.20     1428.96     19.77 o
  -1   4   3      305.65      338.93      6.20 o
   0   4   3     1759.86     1742.93     16.56 o
   1   4   3      121.38       99.72      8.18 o
   2   4   3       39.33       41.35      6.79 o
   3   4   3        0.25       -8.55      5.70 o
   4   4   3      113.86      119.83     13.01 o
   5   4   3        0.21       -3.97      7.83 o
  -5   5   3        0.70       -2.56      9.79 o
  -4   5   3     1142.79     1097.32     37.79 o
  -3   5   3       52.43       53.13      4.94 o
  -2   5   3      126.74      115.03      6.41 o
  -1   5   3      969.78      984.93     10.49 o
   0   5   3     2974.18     2955.07     21.90 o
   1   5   3      214.78      233.25      9.39 o
   2   5   3      321.48      326.35     15.77 o
   3   5   3       18.21       14.02      7.06 o
   4   5   3       14.69       19.20      7.30 o
   5   5   3       13.53       11.52      8.48 o
  -5   6   3        0.49       -2.50      8.48 o
  -4   6   3       57.25       54.89     13.93 o
  -3   6   3       11.76        8.53      3.27 o
  -2   6   3      382.52      354.14      7.34 o
  -1   6   3        0.06        0.51      2.30 o
   0   6   3      181.79      161.54      5.68 o
   1   6   3      677.37      704.09     13.93 o
   2   6   3      931.43      917.02     17.99 o
   3   6   3       18.55       26.10      6.98 o
   4   6   3       82.13       83.06      9.89 o
   5   6   3       79.79       71.76     10.77 o
  -5   7   3       19.64        4.97     12.96 o
  -4   7   3        7.43        9.79     11.31 o
  -3   7   3       53.52       57.17      5.43 o
  -2   7   3      176.00      182.91      6.38 o
  -1   7   3      562.07      563.57      8.56 o
   0   7   3      315.42      308.12      7.23 o
   1   7   3      123.73      134.62      7.67 o
   2   7   3      193.50      178.41     11.72 o
   3   7   3        0.07       -3.80      5.30 o
   4   7   3        5.67       -0.26      6.75 o
   5   7   3        0.15        9.30      8.26 o
  -5   8   3       84.08      108.82     20.83 o
  -4   8   3       13.05       20.69     12.00 o
  -3   8   3      570.86      567.46     18.83 o
  -2   8   3       97.44      102.33      4.82 o
  -1   8   3      271.95      254.86      9.35 o
   0   8   3      851.78      841.77     11.15 o
   1   8   3     1090.74     1065.04     16.07 o
   2   8   3      502.01      475.60     13.80 o
   3   8   3       75.25       84.29      8.79 o
   4   8   3       77.80       88.78     10.17 o
   5   8   3        0.15        0.95      7.78 o
  -5   9   3       51.71       60.13     17.93 o
  -4   9   3       24.48       19.31     12.83 o
  -3   9   3        5.92        1.98      3.63 o
  -2   9   3       36.26       33.66      3.56 o
  -1   9   3       28.94       31.55      3.62 o
   0   9   3        0.04        1.82      2.90 o
   1   9   3       44.27       60.94      5.62 o
   2   9   3      194.88      201.18     10.74 o
   3   9   3      120.11      109.48      9.56 o
   4   9   3       19.42       24.16      7.77 o
  -5  10   3      185.67      162.61     24.96 o
  -4  10   3        3.80        2.34     12.28 o
  -3  10   3     2642.18     2626.04     26.18 o
  -2  10   3      116.29      108.52      5.49 o
  -1  10   3      367.61      346.90      7.11 o
   0  10   3        0.05        7.79      3.19 o
   1  10   3        4.70       -2.04      3.90 o
   2  10   3        0.33        1.74      4.55 o
   3  10   3        6.18       16.57      6.50 o
   4  10   3       98.03       97.00     10.67 o
  -5  11   3       22.85        5.10     15.17 o
  -4  11   3       27.32       35.45     13.79 o
  -3  11   3      400.15      387.83     10.85 o
  -2  11   3       65.66       67.45      4.79 o
  -1  11   3       48.92       45.16      3.47 o
   0  11   3      734.38      732.32     12.12 o
   1  11   3      186.60      184.54      9.45 o
   2  11   3       10.62        9.33      5.20 o
   3  11   3       14.58       20.10      6.80 o
   4  11   3      249.65      277.02     15.49 o
  -5  12   3      172.50      187.58     27.17 o
  -4  12   3       34.89       52.13     15.59 o
  -3  12   3       33.61       36.75      4.91 o
  -2  12   3       95.01       96.14      6.69 o
  -1  12   3      361.93      355.89      8.86 o
   0  12   3      347.21      353.19     15.68 o
   1  12   3      486.00      486.45     12.95 o
   2  12   3      304.13      317.45     13.55 o
   3  12   3      197.60      176.49     12.92 o
   4  12   3      277.38      311.91     16.33 o
  -5  13   3       12.41       35.31     17.24 o
  -4  13   3      114.12      134.06     21.65 o
  -3  13   3        1.02       -1.49      3.61 o
  -2  13   3      159.88      163.29      7.20 o
  -1  13   3       15.88       15.27      3.11 o
   0  13   3       63.21       59.40      5.74 o
   1  13   3       91.29       94.66      7.48 o
   2  13   3       84.83       79.71      8.96 o
   3  13   3       72.78       58.69      8.25 o
   4  13   3       37.30       30.69      8.37 o
  -5  14   3        0.39       -6.62     14.34 o
  -4  14   3       34.72       61.10     17.10 o
  -3  14   3        8.66        2.72      6.83 o
  -2  14   3       46.19       36.77      5.19 o
  -1  14   3       83.23       90.08      6.39 o
   0  14   3      924.30      885.14     15.16 o
   1  14   3       28.32       29.74      7.53 o
   2  14   3      458.74      451.34     17.85 o
   3  14   3      217.75      212.39     13.18 o
   4  14   3      233.71      221.72     14.88 o
  -5  15   3       18.59       27.03     17.24 o
  -4  15   3       47.17       61.51     16.83 o
  -3  15   3       75.26       71.09     11.00 o
  -2  15   3      410.86      408.63     17.72 o
  -1  15   3       48.35       52.97      5.51 o
   0  15   3      867.97      824.22     15.01 o
   1  15   3       24.91       25.80      5.54 o
   2  15   3       35.07       32.08      6.77 o
   3  15   3      113.35      115.80     11.89 o
   4  15   3        8.05       19.60      9.27 o
  -5  16   3       21.07       33.93     19.03 o
  -4  16   3       55.74       47.45     16.96 o
  -3  16   3      293.84      300.86     18.94 o
  -2  16   3      251.29      235.86     11.43 o
  -1  16   3       22.70       20.89      6.30 o
   0  16   3      448.90      451.43     14.28 o
   1  16   3       90.43       79.40      7.66 o
   2  16   3      143.05      145.06     13.06 o
   3  16   3      135.94      139.18     11.37 o
   4  16   3       18.49       15.53      8.05 o
  -4  17   3       62.87       53.37     22.48 o
  -3  17   3       83.09       86.25     12.36 o
  -2  17   3      256.23      262.90      9.87 o
  -1  17   3       11.99       14.52      5.29 o
   0  17   3       52.92       67.95      7.07 o
   1  17   3      132.12      139.95     10.46 o
   2  17   3        8.79        0.45      6.02 o
   3  17   3      106.08      149.42     13.12 o
   4  17   3       33.50       18.41      8.48 o
  -4  18   3       32.30       32.93     16.62 o
  -3  18   3     1102.04     1059.46     30.60 o
  -2  18   3      484.32      490.20     12.43 o
  -1  18   3      122.13      140.50      9.63 o
   0  18   3       23.49       26.52      6.71 o
   1  18   3      119.52      118.60      8.57 o
   2  18   3        3.35       -0.71      5.57 o
   3  18   3      127.70      153.04     13.55 o
   4  18   3        3.93       14.35      8.24 o
  -4  19   3       13.74       14.69     14.63 o
  -3  19   3      110.98      100.45     13.28 o
  -2  19   3        3.87        6.89      6.14 o
  -1  19   3        3.17        0.45      5.39 o
   0  19   3       11.14       13.02      9.97 o
   1  19   3      227.79      237.05     11.49 o
   2  19   3       10.33        6.87      6.02 o
   3  19   3        0.58        3.73      7.55 o
   4  19   3       54.82       48.44      9.91 o
  -4  20   3        3.98        9.23     33.93 o
  -3  20   3       15.16        5.28      8.35 o
  -2  20   3       48.33       73.54      9.58 o
  -1  20   3      208.75      222.82     12.24 o
   0  20   3       38.88       47.83      7.98 o
   1  20   3      269.09      291.55     12.31 o
   2  20   3        0.18        3.45      6.96 o
   3  20   3       30.84       25.25      9.96 o
  -4  21   3      106.96      107.50     21.49 o
  -3  21   3       49.08       49.51     17.69 o
  -2  21   3        0.02        6.06      8.20 o
  -1  21   3       56.87       59.01      8.06 o
   0  21   3      232.24      217.08     13.45 o
   1  21   3       32.65       50.29     10.16 o
   2  21   3        2.60       -3.18      6.87 o
   3  21   3        7.64        8.08      8.14 o
  -4  22   3        9.98       16.61     14.98 o
  -3  22   3       16.91       28.09     10.01 o
  -2  22   3       65.52       72.17     14.89 o
  -1  22   3       95.26      110.16      9.84 o
   0  22   3       93.99      108.59     14.19 o
   1  22   3       14.62       12.50      8.31 o
   2  22   3       77.67      113.07     12.68 o
   3  22   3       52.49       54.55     10.71 o
  -4  23   3       63.13       85.10     41.45 o
  -3  23   3        0.01       -2.08      8.82 o
  -2  23   3       32.23       22.58      8.62 o
  -1  23   3       57.34       67.01      8.98 o
   0  23   3      239.98      227.93     18.09 o
   1  23   3       16.39       16.04      8.76 o
   2  23   3       16.14       14.66      9.40 o
   3  23   3        0.05       10.31      8.93 o
  -3  24   3        8.17        8.92     13.48 o
  -2  24   3      423.28      416.46     28.21 o
  -1  24   3        0.79       -1.31      6.09 o
   0  24   3      374.53      296.46     16.26 o
   1  24   3       19.25       17.80      8.76 o
   2  24   3       14.53       14.53      9.75 o
   3  24   3        0.95      -10.57     11.59 o
  -3  25   3        0.01       -1.32     13.99 o
  -2  25   3       80.10       56.30     13.57 o
  -1  25   3       31.64       15.72      6.90 o
   0  25   3       17.64       10.43      7.62 o
   1  25   3        1.04       -2.55      7.72 o
   2  25   3        5.06       -2.90      8.78 o
   3  25   3        7.91       -8.67     10.85 o
  -3  26   3       46.86       29.37     16.49 o
  -2  26   3       36.79       33.59     13.61 o
  -1  26   3       37.18       16.77      9.60 o
   0  26   3       35.81       31.56      8.75 o
   1  26   3       12.65       21.22      9.46 o
   2  26   3       48.54       46.98     12.31 o
  -3  27   3        0.76       12.77     16.09 o
  -2  27   3       98.49       96.75     46.02 o
  -1  27   3       31.52       20.90     11.92 o
   0  27   3       21.50       43.30     21.20 o
   1  27   3       13.18        7.40      9.41 o
   2  27   3       11.34       29.44     11.73 o
  -2  28   3        3.62      -14.60      9.73 o
  -1  28   3       18.54       -1.03     11.36 o
   0  28   3       28.31       29.94     10.17 o
   1  28   3      102.70      108.15     16.88 o
   2  28   3       23.66       11.92     11.10 o
  -2  29   3        9.16      -25.14     39.18 o
  -1  29   3        1.70       -6.43     13.65 o
   0  29   3        9.21        8.92      9.57 o
   1  29   3        2.26        3.22      9.88 o
  -1  30   3      203.83      191.46     23.26 o
   0  30   3       42.72       61.43     16.34 o
   1  30   3       11.64        9.89     10.87 o
  -1  31   3        0.45      -16.38     10.92 o
   0  31   3        5.82        2.37     13.29 o
  -4   0   4        1.19       11.31      8.00 o
  -2   0   4       17.15       14.86      5.80 o
   0   0   4      476.48      460.21     15.99 o
   2   0   4        7.59       16.47     24.21 o
   4   0   4        3.25        6.76     12.28 o
  -5   1   4       52.92       58.78     14.21 o
  -4   1   4      257.45      258.26     11.94 o
  -2   1   4     1370.17     1311.79     18.28 o
  -1   1   4      247.86      266.47      9.40 o
   0   1   4      273.43      264.74      7.11 o
   1   1   4        2.38        2.28      4.49 o
   2   1   4      608.50      628.61     36.67 o
   3   1   4       44.99       48.45      9.30 o
   4   1   4       25.01       33.84     10.10 o
  -5   2   4        9.72       15.69      8.23 o
  -4   2   4       14.35       20.64      6.01 o
  -2   2   4       40.58       33.42      4.58 o
  -1   2   4      146.37      165.57     10.24 o
   0   2   4       99.56       90.40      4.66 o
   1   2   4        2.06        4.27      4.61 o
   2   2   4       79.26       84.33      8.89 o
   3   2   4       31.77       29.61      8.60 o
   4   2   4        8.89       18.22      9.25 o
  -5   3   4       49.90       44.84      9.60 o
  -4   3   4       28.75       18.07      9.52 o
  -2   3   4      102.00      100.75      7.98 o
  -1   3   4     1137.60     1134.85     13.53 o
   0   3   4       68.12       66.89      4.25 o
   1   3   4      166.48      163.73      9.77 o
   2   3   4       39.22       26.57      6.88 o
   3   3   4       96.55      102.75     11.38 o
   4   3   4        9.88        4.54      8.51 o
  -5   4   4       24.00       25.55     10.34 o
  -4   4   4        6.50       -1.24      8.55 o
  -2   4   4       45.63       50.06      6.15 o
  -1   4   4       30.95       64.64      5.92 o
   0   4   4      400.12      415.93      8.16 o
   1   4   4      240.97      257.26     10.99 o
   2   4   4        6.67        4.76      5.74 o
   3   4   4        7.60       10.76      9.08 o
   4   4   4        0.80      -12.53      9.14 o
  -5   5   4      249.24      280.38     17.77 o
  -4   5   4      132.89      129.79     15.86 o
  -3   5   4      299.31      297.02     11.16 o
  -2   5   4      201.97      196.47     11.69 o
  -1   5   4      452.61      469.60      9.24 o
   0   5   4      124.56      128.65      5.80 o
   1   5   4      390.60      377.72     18.39 o
   2   5   4      186.46      168.35     15.07 o
   3   5   4      146.07      143.89     12.93 o
   4   5   4        4.81      -10.20      6.80 o
  -5   6   4        9.09       30.25      9.86 o
  -4   6   4       57.20       70.89     13.65 o
  -3   6   4       76.25       83.50      7.80 o
  -2   6   4        0.25       -1.39      2.54 o
  -1   6   4       27.60       27.60      3.86 o
   0   6   4       71.47       69.33      4.73 o
   1   6   4      185.26      189.82      8.82 o
   2   6   4       45.42       27.20      7.64 o
   3   6   4        0.01       -3.05      6.36 o
   4   6   4        0.00       -5.92      7.25 o
  -5   7   4       63.49       45.24     16.27 o
  -4   7   4       39.83       25.24     11.59 o
  -3   7   4      112.54      127.80     13.03 o
  -2   7   4      946.59      902.64     12.74 o
  -1   7   4      440.54      399.31      9.15 o
   0   7   4       13.76       13.49      3.57 o
   1   7   4      373.41      384.63     11.03 o
   2   7   4       16.48       18.23      5.86 o
   3   7   4       88.89       92.98     14.22 o
   4   7   4       47.99       43.07      9.54 o
  -5   8   4        1.37       76.13     18.48 o
  -4   8   4       13.77        2.62     10.48 o
  -3   8   4      182.46      206.40     13.57 o
  -2   8   4       36.86       32.33      4.55 o
  -1   8   4       16.63       14.13      3.85 o
   0   8   4      175.03      174.33      8.67 o
   1   8   4        6.88        5.46      4.32 o
   2   8   4        5.89        1.20      5.69 o
   3   8   4        0.48       -1.08      6.28 o
   4   8   4       15.22       19.52      8.19 o
  -5   9   4       19.95       20.69     14.62 o
  -4   9   4      611.65      550.59     29.52 o
  -3   9   4      286.89      278.38     13.36 o
  -2   9   4      523.90      516.24      9.79 o
  -1   9   4      310.52      304.30      8.91 o
   0   9   4      979.13      978.75     15.41 o
   1   9   4       41.17       43.75      5.65 o
   2   9   4      310.27      330.84     14.47 o
   3   9   4       33.58       30.42      8.24 o
   4   9   4        0.06        0.59      7.61 o
  -5  10   4       16.43       -8.14     12.00 o
  -4  10   4      108.24      111.03     17.52 o
  -3  10   4      471.11      450.89     13.92 o
  -2  10   4       45.13       46.68      4.20 o
  -1  10   4      242.85      243.00      8.51 o
   0  10   4        2.67        5.63      3.58 o
   1  10   4       96.31      102.58      7.03 o
   2  10   4       45.35       43.08      7.15 o
   3  10   4        3.62        4.25      6.50 o
   4  10   4        7.89       28.51      8.32 o
  -5  11   4        2.28       -0.14     13.65 o
  -4  11   4      332.15      336.53     28.41 o
  -3  11   4       41.36       39.52      6.54 o
  -2  11   4     2011.62     1966.27     22.13 o
  -1  11   4        6.90        5.84      3.33 o
   0  11   4      342.69      342.27      9.56 o
   1  11   4       16.99       17.45      4.60 o
   2  11   4      117.51      114.04     10.44 o
   3  11   4        2.44        5.12      6.64 o
   4  11   4        3.21       14.81      8.15 o
  -5  12   4       25.85       29.10     16.55 o
  -4  12   4       44.16       49.65     14.48 o
  -3  12   4        0.03        2.22      5.47 o
  -2  12   4       10.61       14.88      5.05 o
  -1  12   4       22.15       29.40      4.54 o
   0  12   4      116.37      117.85      6.76 o
   1  12   4       73.82       78.92      7.01 o
   2  12   4        0.01        0.27      6.14 o
   3  12   4       26.21       21.43      7.54 o
   4  12   4       59.74       54.99     10.20 o
  -5  13   4       80.47      141.23     23.45 o
  -4  13   4       83.56       70.49     34.20 o
  -3  13   4        0.61       -4.27      6.02 o
  -2  13   4      829.79      820.89     17.45 o
  -1  13   4       20.77       13.92      6.29 o
   0  13   4      114.37      109.00      6.62 o
   1  13   4      255.10      256.27     11.05 o
   2  13   4       44.69       25.98      8.42 o
   3  13   4      252.73      209.90     13.72 o
   4  13   4       11.51        7.43      8.52 o
  -4  14   4        0.55       37.26     14.13 o
  -3  14   4        0.02       -3.19      6.38 o
  -2  14   4       78.89       91.09      8.59 o
  -1  14   4      211.43      202.05      9.54 o
   0  14   4        0.07       -2.97      3.72 o
   1  14   4        0.43        3.58      4.55 o
   2  14   4       71.02       70.37      7.89 o
   3  14   4        0.58        1.50      6.80 o
   4  14   4       38.56       29.72      9.32 o
  -4  15   4        4.09       -7.43     11.54 o
  -3  15   4       49.07       41.17      9.36 o
  -2  15   4     2098.06     1971.83     32.60 o
  -1  15   4      284.77      284.69     10.38 o
   0  15   4       10.40       12.50      4.88 o
   1  15   4       50.77       58.49      6.73 o
   2  15   4       57.82       63.54      8.56 o
   3  15   4       77.34       61.15      9.47 o
  -4  16   4        3.73      -15.20     10.13 o
  -3  16   4       37.92       28.12      8.60 o
  -2  16   4        6.74       10.30      5.85 o
  -1  16   4       76.53       84.16      6.96 o
   0  16   4       20.13        9.31      6.00 o
   1  16   4       58.04       41.93      8.59 o
   2  16   4        2.67       -7.95      5.30 o
   3  16   4       16.40       16.94      7.85 o
  -4  17   4       93.27      158.00     29.93 o
  -3  17   4      140.57      154.70     14.96 o
  -2  17   4       93.89       97.09      9.12 o
  -1  17   4      150.14      136.57     12.53 o
   0  17   4       24.93       23.70      5.71 o
   1  17   4      237.78      233.64     12.42 o
   2  17   4       56.82       79.64     10.31 o
   3  17   4        7.49       -3.85      7.34 o
  -4  18   4       14.13       26.31     41.79 o
  -3  18   4        0.14       -2.79      7.22 o
  -2  18   4        0.03       -4.13      6.48 o
  -1  18   4       57.11       68.92     10.11 o
   0  18   4        0.97       -2.70      4.98 o
   1  18   4       34.93       25.13      9.86 o
   2  18   4       12.97        5.18      5.99 o
   3  18   4        0.00       -8.42      6.78 o
  -4  19   4      167.48      146.66     29.31 o
  -3  19   4      144.14      132.30     14.90 o
  -2  19   4      227.82      240.76     15.87 o
  -1  19   4       36.81       40.29      9.75 o
   0  19   4      358.13      395.22     29.04 o
   1  19   4       21.45       14.87      6.20 o
   2  19   4       73.80       81.17     10.98 o
   3  19   4        5.19       13.15      9.09 o
  -4  20   4       13.41       36.90     16.11 o
  -3  20   4       71.04       56.75     12.86 o
  -2  20   4        0.86       -1.26      6.85 o
  -1  20   4        1.28        0.71      8.19 o
   0  20   4      129.76      125.81     10.11 o
   1  20   4      201.50      191.04     11.90 o
   2  20   4       12.88       14.78      8.07 o
   3  20   4        0.01        2.17      7.76 o
  -3  21   4       75.09       90.24     13.45 o
  -2  21   4      147.36      147.49     17.86 o
  -1  21   4      124.99      125.45     13.41 o
   0  21   4       28.49       55.26      9.15 o
   1  21   4      175.67      185.32     14.02 o
   2  21   4       16.36       23.67      8.93 o
   3  21   4       10.88        2.57      8.21 o
  -3  22   4        0.04        0.49      8.66 o
  -2  22   4        7.51       13.68      8.05 o
  -1  22   4       11.54       15.83      8.69 o
   0  22   4       27.92       21.21      9.51 o
   1  22   4       12.38       20.91      9.24 o
   2  22   4       16.25       27.00      9.20 o
  -3  23   4       44.12       26.19     14.34 o
  -2  23   4        3.75       15.83      9.69 o
  -1  23   4      116.09      104.25     12.75 o
   0  23   4       98.10       84.39     12.61 o
   1  23   4        3.28        0.80      7.21 o
   2  23   4       65.18       63.87     13.13 o
  -3  24   4        7.58        8.29     10.36 o
  -2  24   4        3.19      -17.17     11.45 o
  -1  24   4        7.38       21.30      9.08 o
   0  24   4        2.90      -11.67      7.78 o
   1  24   4        7.94        6.10      8.93 o
   2  24   4        0.30       10.49      9.00 o
  -3  25   4       51.36       47.79     16.73 o
  -2  25   4        0.53       -7.82      9.82 o
  -1  25   4      104.44      123.52     14.26 o
   0  25   4        0.68       -2.27      9.15 o
   1  25   4       94.69      103.62     21.01 o
   2  25   4       30.74       43.64     12.58 o
  -2  26   4        9.48        7.65     14.74 o
  -1  26   4        0.53       -4.04      8.17 o
   0  26   4       13.52        6.98     19.19 o
   1  26   4       14.38       20.35     10.90 o
  -2  27   4       56.26       53.88     39.62 o
  -1  27   4       10.13       15.31     11.67 o
   0  27   4       30.47       25.63     12.42 o
   1  27   4        6.06       12.65     16.21 o
  -1  28   4       26.17        9.21     13.01 o
   0  28   4        4.21      -11.36     26.76 o
   0  29   4       32.03       61.51     23.86 o
  -3   0   5      122.31      214.75     49.65 o
  -1   0   5      271.22      261.38     12.05 o
   1   0   5      177.39      191.08     14.25 o
   3   0   5      148.85      166.07     20.69 o
  -3   1   5      112.89      113.37     38.62 o
  -2   1   5       14.74       10.63      3.47 o
  -1   1   5        0.20        3.74      3.58 o
   0   1   5        8.23        4.18      3.55 o
   1   1   5       58.91       56.10      6.86 o
   2   1   5        3.77       -3.39      6.33 o
   3   1   5       80.13       61.61     10.60 o
   4   1   5        0.29      -10.24      9.35 o
  -3   2   5      198.15      206.88     51.17 o
  -2   2   5       49.42       48.11      4.86 o
  -1   2   5      575.56      608.00     15.14 o
   0   2   5      109.24      105.42      6.25 o
   1   2   5       59.61       54.35      6.78 o
   2   2   5        1.05        1.51      6.63 o
   3   2   5       40.12       36.75      9.83 o
   4   2   5       15.15       11.87     10.19 o
  -3   3   5       12.02       12.42      6.71 o
  -2   3   5       61.23       67.94      4.78 o
  -1   3   5       12.39       14.74      3.94 o
   0   3   5       77.38       83.81      5.37 o
   1   3   5       42.47       35.71      6.31 o
   2   3   5        2.01       -9.16      6.11 o
   3   3   5       12.59       11.43      8.68 o
   4   3   5        5.99       -0.66      9.70 o
  -3   4   5      211.62      207.81     15.34 o
  -2   4   5      149.92      158.82      9.71 o
  -1   4   5       58.00       50.48      5.91 o
   0   4   5      999.48      983.14     14.57 o
   1   4   5       75.30       86.99      7.11 o
   2   4   5       59.56       52.35      8.89 o
   3   4   5        0.67       -4.51      8.05 o
  -4   5   5      142.16      111.03     14.21 o
  -3   5   5       96.34      119.56     12.89 o
  -2   5   5       14.00       11.95      3.90 o
  -1   5   5        1.28        0.97      5.45 o
   0   5   5      395.30      402.34      9.65 o
   1   5   5        0.02       -0.73      4.57 o
   2   5   5       14.12       19.56      6.72 o
   3   5   5        0.12       -3.26      6.99 o
  -4   6   5       31.08       31.58     10.62 o
  -3   6   5       94.39      109.17      8.56 o
  -2   6   5       55.12       51.86      5.34 o
  -1   6   5       41.18       43.56      6.44 o
   0   6   5       20.67       16.12      3.96 o
   1   6   5       33.31       36.67      5.96 o
   2   6   5       47.12       51.72      8.02 o
   3   6   5       26.61       33.13     12.31 o
  -4   7   5       98.10      111.54     14.96 o
  -3   7   5       90.74       93.29      8.32 o
  -2   7   5       85.01       80.09      6.31 o
  -1   7   5       69.88       58.71      9.69 o
   0   7   5        1.66        2.61      4.01 o
   1   7   5        0.01       -0.41      4.87 o
   2   7   5        3.45        5.40      6.15 o
   3   7   5        2.78       -6.97      6.87 o
  -4   8   5       55.90       85.00     14.35 o
  -3   8   5       66.66       72.83     10.91 o
  -2   8   5        3.86        7.23      4.15 o
  -1   8   5      120.66      115.54     14.73 o
   0   8   5       25.46       29.30      4.55 o
   1   8   5       39.14       39.84      6.35 o
   2   8   5       30.04       23.22      6.70 o
   3   8   5       28.56       35.78      8.58 o
  -4   9   5       37.24       25.33     11.62 o
  -3   9   5      147.07      155.00     10.98 o
  -2   9   5       28.00       29.10      4.94 o
  -1   9   5       35.34       39.09      6.29 o
   0   9   5       45.80       44.58      5.13 o
   1   9   5      276.75      278.49     11.90 o
   2   9   5        6.62        2.93      6.01 o
   3   9   5        0.05       13.03      8.46 o
  -4  10   5        0.28        2.80     11.59 o
  -3  10   5      606.87      562.66     17.77 o
  -2  10   5       18.69       10.65      5.83 o
  -1  10   5     2390.91     2339.04     33.73 o
   0  10   5       46.09       44.17      5.26 o
   1  10   5      335.65      353.15     13.41 o
   2  10   5       27.78       26.57      6.93 o
   3  10   5       85.17       87.18     10.78 o
  -4  11   5        0.45       -1.67     20.07 o
  -3  11   5       18.12       17.36      6.67 o
  -2  11   5       11.32       13.20      5.93 o
  -1  11   5      466.13      435.94     14.15 o
   0  11   5        3.33       10.25      5.02 o
   1  11   5       93.56       93.28      8.16 o
   2  11   5        4.74       -3.35      5.79 o
   3  11   5       42.11       42.18      9.19 o
  -4  12   5      152.05      155.07     19.63 o
  -3  12   5      213.51      219.36     13.90 o
  -2  12   5       12.19       14.12      6.70 o
  -1  12   5        1.59       -4.52      4.85 o
   0  12   5      194.82      195.46     12.95 o
   1  12   5      109.54      133.33      9.22 o
   2  12   5        1.50        4.52      6.09 o
   3  12   5        6.36        8.11      7.72 o
  -4  13   5       36.16      121.23     51.03 o
  -3  13   5        5.32        1.46      6.34 o
  -2  13   5       99.50       88.36      9.26 o
  -1  13   5       43.50       43.98      6.78 o
   0  13   5       32.19       36.87      6.27 o
   1  13   5       13.63        6.58      5.37 o
   2  13   5       13.52        2.50      6.32 o
   3  13   5       12.77        8.54      7.86 o
  -4  14   5      101.03      119.85     24.14 o
  -3  14   5        8.05       14.46      7.09 o
  -2  14   5      136.13      118.47     11.75 o
  -1  14   5       41.74       51.51      7.35 o
   0  14   5       28.48       32.81      6.27 o
   1  14   5        3.23       -4.08      5.20 o
   2  14   5        4.19       -8.07      5.85 o
   3  14   5        0.00       -6.98      7.00 o
  -4  15   5       48.12       91.07     22.21 o
  -3  15   5      105.61      103.40     11.03 o
  -2  15   5       68.87       76.70     10.41 o
  -1  15   5       98.12      118.77      9.77 o
   0  15   5        2.04        3.51      5.18 o
   1  15   5       17.59       12.04      6.07 o
   2  15   5        2.83       16.29     17.48 o
   3  15   5        0.03        3.21      9.44 o
  -4  16   5      113.05       99.96     18.49 o
  -3  16   5       60.89       48.94      9.48 o
  -2  16   5      320.34      315.76     18.18 o
  -1  16   5      203.30      232.15     12.96 o
   0  16   5      118.36      121.36     10.38 o
   1  16   5       92.10      107.47      9.71 o
   2  16   5      157.62      152.17     11.20 o
   3  16   5       13.07       22.85      8.82 o
  -3  17   5        0.03       -3.25      7.46 o
  -2  17   5      155.51      130.94     13.01 o
  -1  17   5        0.30       10.78      6.99 o
   0  17   5       51.24       50.34      8.22 o
   1  17   5      107.07      102.08     10.00 o
   2  17   5       38.53       33.32      7.90 o
  -3  18   5      159.86      163.78     21.64 o
  -2  18   5       66.41       67.43     10.80 o
  -1  18   5      614.61      608.74     24.37 o
   0  18   5        0.63        7.12      6.59 o
   1  18   5       20.92       25.64      7.84 o
   2  18   5        0.71        1.82      7.16 o
  -3  19   5       26.40       37.35     15.64 o
  -2  19   5        1.06        5.65      7.58 o
  -1  19   5       18.58       15.63      8.86 o
   0  19   5       12.33        7.84      6.98 o
   1  19   5       15.96       17.76      7.41 o
   2  19   5        0.54       -5.10      7.05 o
  -3  20   5      112.73      119.72     15.26 o
  -2  20   5        7.09       14.53      8.64 o
  -1  20   5        0.71      -11.03      7.45 o
   0  20   5        2.13        1.44      6.89 o
   1  20   5       35.13       63.88     10.61 o
   2  20   5        0.35       -5.36      7.54 o
  -3  21   5        1.19        9.13     12.88 o
  -2  21   5        0.71       -5.48      7.29 o
  -1  21   5       14.39       -5.26      7.97 o
   0  21   5       21.98       23.14      8.89 o
   1  21   5        1.76        5.37      7.43 o
   2  21   5        2.34        7.66      9.68 o
  -2  22   5       19.80       16.79     13.92 o
  -1  22   5       62.32       70.43     11.95 o
   0  22   5       79.28       97.84     22.11 o
   1  22   5       69.60       49.05     11.32 o
  -2  23   5       12.56       22.08     18.91 o
  -1  23   5       30.30       18.07     15.41 o
   0  23   5       23.60       19.60     20.77 o
   1  23   5        2.18       13.03      9.59 o
  -2  24   5       86.06       96.39     16.22 o
  -1  24   5        0.56       11.27      9.38 o
   0  24   5       72.17       74.50     17.43 o
   1  24   5        0.31       -4.47      9.11 o
  -1  25   5        2.59        0.76      9.38 o
   0  25   5        9.89       -2.36      9.57 o
  -4   0   6        3.62       53.10     34.34 o
  -2   0   6       24.32       11.02      9.34 o
   0   0   6       17.63       -1.11     12.96 o
   2   0   6        4.70      -10.02     12.90 o
  -4   1   6       27.81       82.15     27.78 o
  -3   1   6      113.95      109.99     20.06 o
  -2   1   6      127.96      130.77      8.94 o
  -1   1   6        1.52        3.18      4.32 o
   0   1   6       53.45       60.14      8.12 o
   1   1   6      210.78      215.77     15.51 o
   2   1   6       32.87       28.89     11.62 o
   3   1   6        4.23        5.86      9.27 o
  -4   2   6        8.51       40.87     20.98 o
  -3   2   6      163.23      170.77     22.98 o
  -2   2   6      301.04      298.57     10.62 o
  -1   2   6       58.34       64.97      7.41 o
   0   2   6        0.74        3.01     12.31 o
   1   2   6      119.24      127.93     13.52 o
   2   2   6       30.73       38.07     12.22 o
   3   2   6        0.35      -10.04      8.64 o
  -4   3   6       86.16      179.56     35.06 o
  -3   3   6      243.78      236.24     26.02 o
  -2   3   6       18.27       18.18      4.38 o
  -1   3   6       53.71       50.73      6.73 o
   0   3   6       32.78       28.74      7.02 o
   1   3   6       55.21       61.36      9.15 o
   2   3   6       12.52       15.09     10.98 o
   3   3   6        0.09      -11.35      7.57 o
  -4   4   6        1.14       47.43     41.79 o
  -3   4   6      211.04      259.75     27.40 o
  -2   4   6       17.09       18.55      7.62 o
  -1   4   6      346.92      343.24     23.06 o
   0   4   6        0.27       -2.54      5.48 o
   1   4   6      181.60      195.62     13.19 o
   2   4   6       14.03       13.60      8.84 o
   3   4   6        3.90       -0.27      9.31 o
  -4   5   6        2.18       53.10     36.14 o
  -3   5   6       93.10      102.89     10.87 o
  -2   5   6       15.37       11.84      4.22 o
  -1   5   6       21.17       24.95      6.19 o
   0   5   6      171.92      169.98     11.46 o
   1   5   6        0.05       -1.30      6.66 o
   2   5   6        0.08      -11.49      7.66 o
   3   5   6        2.51       22.24     11.74 o
  -4   6   6        3.02       14.48     29.38 o
  -3   6   6       43.63       49.02      8.91 o
  -2   6   6       30.17       22.63      6.07 o
  -1   6   6      121.05      110.79      9.01 o
   0   6   6      216.89      209.64     12.51 o
   1   6   6        4.32       -1.65      6.76 o
   2   6   6        1.00       -2.88     10.01 o
  -4   7   6       41.45      100.55     44.83 o
  -3   7   6      100.57       99.68     23.41 o
  -2   7   6       65.97       75.88      7.02 o
  -1   7   6        0.07       -1.77      5.08 o
   0   7   6      348.91      337.26     15.60 o
   1   7   6       78.47       79.62      9.78 o
   2   7   6       25.03       28.20      9.74 o
  -4   8   6        1.43       54.76     39.17 o
  -3   8   6       62.42       82.37     11.14 o
  -2   8   6       59.62       80.48      7.34 o
  -1   8   6        0.44        2.91      5.53 o
   0   8   6       67.21       62.55      8.55 o
   1   8   6        4.38       -0.45      7.78 o
   2   8   6       39.32       31.94     10.08 o
  -4   9   6      105.81      192.95     57.24 o
  -3   9   6        0.24       -5.44      8.43 o
  -2   9   6      141.30      146.16     10.96 o
  -1   9   6        0.07       -0.06      5.38 o
   0   9   6      125.41      140.42     12.81 o
   1   9   6       15.90       24.38      7.93 o
   2   9   6       17.88       17.68      9.32 o
  -3  10   6        3.55        1.93      8.74 o
  -2  10   6      226.56      206.86     11.06 o
  -1  10   6       17.31       13.47      6.04 o
   0  10   6       77.74       74.23      9.17 o
   1  10   6        5.19       -0.36      7.00 o
   2  10   6       20.74       14.92      9.13 o
  -3  11   6        8.01       22.25     16.94 o
  -2  11   6       54.11       59.48     10.68 o
  -1  11   6       40.22       30.88      7.03 o
   0  11   6       27.91       39.79      8.00 o
   1  11   6        4.09       -6.31      6.67 o
   2  11   6       43.57       25.93      9.71 o
  -3  12   6       61.35       76.55     28.12 o
  -2  12   6       16.79       12.63      6.51 o
  -1  12   6        5.07        5.78      5.94 o
   0  12   6       34.33       29.15      8.19 o
   1  12   6        0.23      -10.35      8.48 o
   2  12   6       89.80       55.42     11.16 o
  -3  13   6      304.42      348.14     30.86 o
  -2  13   6      117.83      128.77     14.44 o
  -1  13   6       63.26       61.33      8.32 o
   0  13   6       60.98       59.98     10.18 o
   1  13   6       24.21       24.13      8.41 o
   2  13   6        8.02        3.46      9.13 o
  -3  14   6      179.14      210.79     35.07 o
  -2  14   6        7.08       14.58      6.62 o
  -1  14   6       23.88       20.03      6.87 o
   0  14   6        6.98        3.81      6.89 o
   1  14   6       45.50       48.52      9.53 o
   2  14   6       13.54        6.27     10.67 o
  -3  15   6       25.69       31.07     21.32 o
  -2  15   6       26.48       28.13      7.45 o
  -1  15   6        1.33        7.62     11.41 o
   0  15   6       32.68       30.12      8.00 o
   1  15   6       13.13       13.73      8.16 o
   2  15   6        9.85       -0.88     10.80 o
  -3  16   6       54.16       66.69     14.41 o
  -2  16   6       34.26       34.43      9.84 o
  -1  16   6       52.00       57.37     10.74 o
   0  16   6       11.33        8.90      7.24 o
   1  16   6       27.51       18.48      8.29 o
  -2  17   6       64.32       83.20     18.80 o
  -1  17   6        0.29       -0.78      6.63 o
   0  17   6        8.11        9.38      7.35 o
   1  17   6        1.62       -1.79      7.75 o
  -2  18   6       56.03       77.16     20.63 o
  -1  18   6      167.76      171.95     18.73 o
   0  18   6       30.58       38.75      9.02 o
   1  18   6       23.06        0.55      7.83 o
  -2  19   6       90.34       83.71     24.39 o
  -1  19   6      106.37       98.75     21.96 o
   0  19   6      169.03      177.72     13.72 o
   1  19   6        0.84       -4.36      8.95 o
  -1  20   6        2.75       -0.25      7.76 o
   0  20   6        0.94        8.85     10.62 o
  -1  21   6        0.03        4.62      9.85 o
  -3   0   7       12.59       34.66     19.20 o
  -1   0   7       15.36       23.95      8.75 o
   1   0   7       24.65       33.90     14.80 o
  -3   1   7       24.50       69.54     18.47 o
  -2   1   7       65.77       57.79     14.00 o
  -1   1   7       85.90       96.64      8.50 o
   0   1   7       51.62       55.98     10.61 o
   1   1   7       21.61       18.21      8.37 o
  -3   2   7        1.88       35.65     25.57 o
  -2   2   7        2.24       -4.62     11.14 o
  -1   2   7       33.46       31.94      7.11 o
   0   2   7       12.26        6.59      6.81 o
   1   2   7       54.13       46.41      9.65 o
  -3   3   7       21.49       45.08     25.62 o
  -2   3   7      125.93      123.78     15.05 o
  -1   3   7        2.59        6.09      6.73 o
   0   3   7      149.50      145.79     11.85 o
   1   3   7       93.71       90.16     11.16 o
  -3   4   7        0.85       10.57     16.63 o
  -2   4   7      124.87      117.31     15.00 o
  -1   4   7       11.43        2.49      5.93 o
   0   4   7        0.06       -0.76      6.70 o
   1   4   7        0.04       -7.68      7.20 o
  -3   5   7        2.62       16.83     17.75 o
  -2   5   7       80.21       95.95     15.14 o
  -1   5   7       37.62       37.94      7.58 o
   0   5   7      141.23      165.69     18.89 o
   1   5   7       13.29        8.27      8.17 o
  -2   6   7       70.55       62.34     14.96 o
  -1   6   7        2.75       13.09      6.41 o
   0   6   7        3.32       -0.17      6.68 o
   1   6   7       12.59       13.46      8.35 o
  -2   7   7       28.98       28.95      9.38 o
  -1   7   7       75.86       84.84      9.36 o
   0   7   7        8.95       10.26      7.19 o
   1   7   7        8.43       -2.41      7.74 o
  -2   8   7       15.13       12.78     16.10 o
  -1   8   7        0.02        5.53      6.38 o
   0   8   7       21.61        5.23      9.05 o
   1   8   7        0.03       -9.99      7.37 o
  -2   9   7       59.44       66.68     12.38 o
  -1   9   7       86.17       95.22     10.16 o
   0   9   7        0.04      -10.64      7.33 o
   1   9   7       12.83       13.35      8.80 o
  -2  10   7       56.55       44.72     18.37 o
  -1  10   7       39.83       55.46      8.69 o
   0  10   7        0.81       -6.48      6.78 o
  -2  11   7       17.09        1.01     19.46 o
  -1  11   7       55.93       58.85      8.87 o
   0  11   7        9.48       12.89      7.81 o
  -2  12   7       24.95       10.20     30.22 o
  -1  12   7        3.68        7.95      7.08 o
   0  12   7        0.85        9.96      8.09 o
  -1  13   7       17.53       14.94      7.71 o
   0  13   7       29.73       36.42      9.00 o
 
